# Supplementary material for: On the taxonomy of the genus Sacada Walker, 1862 from India, with descriptions of a new genus and two new species (Pyralinae, Pyralidae, Lepidoptera)
Source: Zookeys. 2020 Aug 20;962:139–63. doi: 10.3897/zookeys.962.51194 (PMC7452911; doi:10.3897/zookeys.962.51194)
Supplement: XML Treatment for Sacada [file zookeys.962.51194-treatment1.xml]

<!DOCTYPE tp:taxon-treatment
  PUBLIC "-//TaxonX//DTD Taxonomic Treatment Publishing DTD v0 20100105//EN" "tax-treatment-NSO.dtd">
<tp:taxon-treatment xmlns:tp="http://www.plazi.org/taxpub"><tp:treatment-meta><kwd-group><label>Taxon classification</label><kwd><named-content xmlns:xlink="http://www.w3.org/1999/xlink" content-type="kingdom">Animalia</named-content></kwd><kwd><named-content xmlns:xlink="http://www.w3.org/1999/xlink" content-type="order">Lepidoptera</named-content></kwd><kwd><named-content xmlns:xlink="http://www.w3.org/1999/xlink" content-type="family">Pyralidae</named-content></kwd></kwd-group><mixed-citation publication-type="journal"><person-group><name><surname>Singh</surname><given-names>Navneet</given-names></name><name><surname>Kirti</surname><given-names>Jagbir Singh</given-names></name><name><surname>Ranjan</surname><given-names>Rahul</given-names></name><name><surname>Chandra</surname><given-names>Kailash</given-names></name><name><surname>Speidel</surname><given-names>Wolfgang</given-names></name></person-group><article-title>On the taxonomy of the genus <italic><tp:taxon-name><tp:taxon-name-part taxon-name-part-type="genus" reg="Sacada">Sacada</tp:taxon-name-part></tp:taxon-name></italic> Walker, 1862 from India, with descriptions of a new genus and two new species (<tp:taxon-name><tp:taxon-name-part taxon-name-part-type="subfamily">Pyralinae</tp:taxon-name-part></tp:taxon-name>, <tp:taxon-name><tp:taxon-name-part taxon-name-part-type="family">Pyralidae</tp:taxon-name-part></tp:taxon-name>, <tp:taxon-name><tp:taxon-name-part taxon-name-part-type="order">Lepidoptera</tp:taxon-name-part></tp:taxon-name>)</article-title><source>Zookeys</source><day>20</day><month>8</month><year>2020</year><volume>962</volume><fpage>139</fpage><lpage>163</lpage><pub-id pub-id-type="doi">10.3897/zookeys.962.51194</pub-id></mixed-citation></tp:treatment-meta><tp:nomenclature><label>Genus</label><tp:taxon-name><object-id xmlns:xlink="http://www.w3.org/1999/xlink" content-type="arpha" xlink:type="simple">65F7FAF5-6F98-5B0B-942E-5AAA276D76B7</object-id>
            <tp:taxon-name-part taxon-name-part-type="genus" reg="Sacada">Sacada</tp:taxon-name-part>
          </tp:taxon-name><tp:taxon-authority>Walker, 1862</tp:taxon-authority><tp:nomenclature-citation-list><tp:nomenclature-citation><tp:taxon-name>
                <tp:taxon-name-part taxon-name-part-type="genus" reg="Sacada">Sacada</tp:taxon-name-part>
              </tp:taxon-name><comment><xref ref-type="bibr" rid="B34">Walker 1862</xref>: 136.</comment></tp:nomenclature-citation></tp:nomenclature-citation-list></tp:nomenclature><tp:treatment-sec sec-type="type species" id="SECID0EFOAC"><title>Type species.</title><p><italic><tp:taxon-name><tp:taxon-name-part taxon-name-part-type="genus" reg="Sacada">Sacada</tp:taxon-name-part> <tp:taxon-name-part taxon-name-part-type="species" reg="decora">decora</tp:taxon-name-part></tp:taxon-name></italic> Walker, 1862.</p></tp:treatment-sec><tp:treatment-sec sec-type="description" id="SECID0EWOAC"><title>Diagnostic characters.</title><p>Mostly dark-coloured moths with a slightly variable wing pattern; male antennae typically pectinate (ciliate and toothed in some species). In addition to the narrow forewing with angular edge and the sexual dimorphism with the female being much larger than the male, the genus <italic><tp:taxon-name><tp:taxon-name-part taxon-name-part-type="genus" reg="Sacada">Sacada</tp:taxon-name-part></tp:taxon-name></italic> is well defined by a number of characters: long legs with tufts of scales, some of which are filiform; thorax with patagia having prominent scales, ending with two brushes; male genitalia with uncus hooded; free valves without process; transtilla modified into elaborate sclerotized structure; juxta well developed; female genitalia with wide anal papillae; very short eighth segment; very short ductus bursae prolonged by a long, ovoid corpus bursae with sclerotisations (<xref ref-type="bibr" rid="B15">Leraut 2013</xref>).</p></tp:treatment-sec><tp:treatment-sec sec-type="distribution" id="SECID0EHPAC"><title>Distribution.</title><p>Cameroon, China, Democratic Republic of the Congo, India, Indonesia, Ivory Coast, Japan, Madagascar, Malawi, Malaysia, Nigeria, Papua New Guinea, Russia, Uganda, Vietnam, Zimbabwe (<xref ref-type="bibr" rid="B21">Nuss et al. 2003–2020</xref>); Bhutan, Myanmar, Sri Lanka (<xref ref-type="bibr" rid="B6">Hampson 1896</xref>); Nepal (<xref ref-type="bibr" rid="B36">Yamanaka 1995</xref>).</p><sec sec-type="Checklist of the genus Sacada" id="SECID0EZPAC"><title>Checklist of the genus <italic><tp:taxon-name><tp:taxon-name-part taxon-name-part-type="genus" reg="Sacada">Sacada</tp:taxon-name-part></tp:taxon-name></italic></title><p>
              <bold>Genus <italic><tp:taxon-name><tp:taxon-name-part taxon-name-part-type="genus" reg="Sacada">Sacada</tp:taxon-name-part></tp:taxon-name></italic> Walker, 1862</bold>
            </p><p>=<italic><tp:taxon-name><tp:taxon-name-part taxon-name-part-type="genus" reg="Danaka">Danaka</tp:taxon-name-part></tp:taxon-name></italic> Moore, 1879</p><p>=<italic><tp:taxon-name><tp:taxon-name-part taxon-name-part-type="genus" reg="Datanoides">Datanoides</tp:taxon-name-part></tp:taxon-name></italic> Butler, 1878</p><p>=<italic><tp:taxon-name><tp:taxon-name-part taxon-name-part-type="genus" reg="Kawiella">Kawiella</tp:taxon-name-part></tp:taxon-name></italic> Roepke, 1943</p><p>=<italic><tp:taxon-name><tp:taxon-name-part taxon-name-part-type="genus" reg="Marionana">Marionana</tp:taxon-name-part></tp:taxon-name></italic> Viette, 1953</p><p>=<italic><tp:taxon-name><tp:taxon-name-part taxon-name-part-type="genus" reg="Paravetta">Paravetta</tp:taxon-name-part></tp:taxon-name></italic> Moore, 1865</p><p>=<italic><tp:taxon-name><tp:taxon-name-part taxon-name-part-type="genus" reg="Sybrida">Sybrida</tp:taxon-name-part></tp:taxon-name></italic> Walker, 1865</p><p>=<italic><tp:taxon-name><tp:taxon-name-part taxon-name-part-type="genus" reg="Xestula">Xestula</tp:taxon-name-part></tp:taxon-name></italic> Snellen, 1885</p><p>1 <italic><tp:taxon-name><tp:taxon-name-part taxon-name-part-type="genus" reg="Sacada">Sacada</tp:taxon-name-part> <tp:taxon-name-part taxon-name-part-type="species" reg="acutipennis">acutipennis</tp:taxon-name-part></tp:taxon-name></italic> (Strand, 1915) (<italic><tp:taxon-name><tp:taxon-name-part taxon-name-part-type="genus" reg="Aiteta">Aiteta</tp:taxon-name-part></tp:taxon-name></italic>)</p><p><bold><abbrev xmlns:xlink="http://www.w3.org/1999/xlink" xlink:title="Type locality" id="ABBRID0EHDAE" xlink:type="simple">TL</abbrev>.</bold> Cameroon, Bang Manenguba Mountains</p><p>
              <bold><abbrev xmlns:xlink="http://www.w3.org/1999/xlink" xlink:title="Type deposited" id="ABBRID0EPDAE" xlink:type="simple">TD</abbrev>.</bold>
              <named-content xmlns:xlink="http://www.w3.org/1999/xlink" content-type="dwc:institutional_code" xlink:type="simple">ZMHB</named-content>
            </p><p><bold>Distribution.</bold> Cameroon (Bang Manenguba Mountains)</p><p>2 <italic><tp:taxon-name><tp:taxon-name-part taxon-name-part-type="genus" reg="Sacada">Sacada</tp:taxon-name-part> <tp:taxon-name-part taxon-name-part-type="species" reg="albioculalis">albioculalis</tp:taxon-name-part></tp:taxon-name></italic> Hampson, 1917</p><p><bold><abbrev xmlns:xlink="http://www.w3.org/1999/xlink" xlink:title="Type locality" id="ABBRID0EMEAE" xlink:type="simple">TL</abbrev>.</bold> Indonesia, New Guinea, West Papua [Dutch New Guinea], Fak-fak</p><p>
              <bold><abbrev xmlns:xlink="http://www.w3.org/1999/xlink" xlink:title="Type deposited" id="ABBRID0EUEAE" xlink:type="simple">TD</abbrev>.</bold>
              <named-content xmlns:xlink="http://www.w3.org/1999/xlink" content-type="dwc:institutional_code" xlink:type="simple">NHMUK</named-content>
            </p><p><bold>Distribution.</bold> Indonesia (New Guinea, West Papua, Fak-fak)</p><p>3 <italic><tp:taxon-name><tp:taxon-name-part taxon-name-part-type="genus" reg="Sacada">Sacada</tp:taxon-name-part> <tp:taxon-name-part taxon-name-part-type="species" reg="amoyalis">amoyalis</tp:taxon-name-part></tp:taxon-name></italic> Caradja, 1932</p><p><bold><abbrev xmlns:xlink="http://www.w3.org/1999/xlink" xlink:title="Type locality" id="ABBRID0ERFAE" xlink:type="simple">TL</abbrev>.</bold> China, Fujian, Xiamen [Amoy]</p><p>
              <bold><abbrev xmlns:xlink="http://www.w3.org/1999/xlink" xlink:title="Type deposited" id="ABBRID0EZFAE" xlink:type="simple">TD</abbrev>.</bold>
              <abbrev xmlns:xlink="http://www.w3.org/1999/xlink" content-type="institution" xlink:title="Museum of Natural History, Grigore Antipa, Bucharest, Romania" id="ABBRID0E5FAE" xlink:type="simple">MGAB</abbrev>
            </p><p><bold>Distribution.</bold> China (Fujian, Xiamen [Amoy])</p><p>4 <italic><tp:taxon-name><tp:taxon-name-part taxon-name-part-type="genus" reg="Sacada">Sacada</tp:taxon-name-part> <tp:taxon-name-part taxon-name-part-type="species" reg="approximans">approximans</tp:taxon-name-part></tp:taxon-name></italic> (Leech, 1888) (<italic><tp:taxon-name><tp:taxon-name-part taxon-name-part-type="genus" reg="Datanoides">Datanoides</tp:taxon-name-part></tp:taxon-name></italic>)</p><p><bold><abbrev xmlns:xlink="http://www.w3.org/1999/xlink" xlink:title="Type locality" id="ABBRID0E4GAE" xlink:type="simple">TL</abbrev>.</bold> Japan, Yokohama</p><p>
              <bold><abbrev xmlns:xlink="http://www.w3.org/1999/xlink" xlink:title="Type deposited" id="ABBRID0EFHAE" xlink:type="simple">TD</abbrev>.</bold>
              <named-content xmlns:xlink="http://www.w3.org/1999/xlink" content-type="dwc:institutional_code" xlink:type="simple">NHMUK</named-content>
            </p><p><bold>Distribution.</bold> Japan (Yokohama), Vietnam (Tam Ðảo, Vinh Phuc), Korea</p><p>5 <italic><tp:taxon-name><tp:taxon-name-part taxon-name-part-type="genus" reg="Sacada">Sacada</tp:taxon-name-part> <tp:taxon-name-part taxon-name-part-type="species" reg="confutsealis">confutsealis</tp:taxon-name-part></tp:taxon-name></italic> Caradja, 1925</p><p><bold><abbrev xmlns:xlink="http://www.w3.org/1999/xlink" xlink:title="Type locality" id="ABBRID0ECIAE" xlink:type="simple">TL</abbrev>.</bold> China, Fujian, Xiamen [Amoy]</p><p>
              <bold><abbrev xmlns:xlink="http://www.w3.org/1999/xlink" xlink:title="Type deposited" id="ABBRID0EKIAE" xlink:type="simple">TD</abbrev>.</bold>
              <abbrev xmlns:xlink="http://www.w3.org/1999/xlink" content-type="institution" xlink:title="Museum of Natural History, Grigore Antipa, Bucharest, Romania" id="ABBRID0EPIAE" xlink:type="simple">MGAB</abbrev>
            </p><p><bold>Distribution.</bold> China (Fujian, Xiamen [Amoy])</p><p>6 <italic><tp:taxon-name><tp:taxon-name-part taxon-name-part-type="genus" reg="Sacada">Sacada</tp:taxon-name-part> <tp:taxon-name-part taxon-name-part-type="species" reg="constrictalis">constrictalis</tp:taxon-name-part></tp:taxon-name></italic> (Ragonot, 1891) (<italic><tp:taxon-name><tp:taxon-name-part taxon-name-part-type="genus" reg="Sybrida">Sybrida</tp:taxon-name-part></tp:taxon-name></italic>)</p><p><bold><abbrev xmlns:xlink="http://www.w3.org/1999/xlink" xlink:title="Type locality" id="ABBRID0EOJAE" xlink:type="simple">TL</abbrev>.</bold> India, Upper Assam [Haut-Assam]</p><p>
              <bold><abbrev xmlns:xlink="http://www.w3.org/1999/xlink" xlink:title="Type deposited" id="ABBRID0EWJAE" xlink:type="simple">TD</abbrev>.</bold>
              <named-content xmlns:xlink="http://www.w3.org/1999/xlink" content-type="dwc:institutional_code" xlink:type="simple">ZMHB</named-content>
            </p><p><bold>Distribution.</bold> India (Upper Assam), Borneo</p><p>7 <italic><tp:taxon-name><tp:taxon-name-part taxon-name-part-type="genus" reg="Sacada">Sacada</tp:taxon-name-part> <tp:taxon-name-part taxon-name-part-type="species" reg="contigua">contigua</tp:taxon-name-part></tp:taxon-name></italic> South in Leech &amp; South, 1901</p><p><bold><abbrev xmlns:xlink="http://www.w3.org/1999/xlink" xlink:title="Type locality" id="ABBRID0ETKAE" xlink:type="simple">TL</abbrev>.</bold> China, Pu-tsu-fong; Sichuan, Baoxing [Moupin]</p><p>
              <bold><abbrev xmlns:xlink="http://www.w3.org/1999/xlink" xlink:title="Type deposited" id="ABBRID0E2KAE" xlink:type="simple">TD</abbrev>.</bold>
              <named-content xmlns:xlink="http://www.w3.org/1999/xlink" content-type="dwc:institutional_code" xlink:type="simple">NHMUK</named-content>
            </p><p><bold>Distribution.</bold> China (Pu–tsu–fong, Sichuan)</p><p>8 <italic><tp:taxon-name><tp:taxon-name-part taxon-name-part-type="genus" reg="Sacada">Sacada</tp:taxon-name-part> <tp:taxon-name-part taxon-name-part-type="species" reg="decora">decora</tp:taxon-name-part></tp:taxon-name></italic> Walker, 1862</p><p><bold><abbrev xmlns:xlink="http://www.w3.org/1999/xlink" xlink:title="Type locality" id="ABBRID0EYLAE" xlink:type="simple">TL</abbrev>.</bold> Malaysia, Borneo, Sarawak</p><p>
              <bold><abbrev xmlns:xlink="http://www.w3.org/1999/xlink" xlink:title="Type deposited" id="ABBRID0EAMAE" xlink:type="simple">TD</abbrev>.</bold>
              <named-content xmlns:xlink="http://www.w3.org/1999/xlink" content-type="dwc:institutional_code" xlink:type="simple">OUMNH</named-content>
            </p><p><bold>Distribution.</bold> India. Uttarakhand (Kumaon, Dehradun), Sikkim, Nagaland (Chizami), China (Yunnan), Myanmar, Nepal, Thailand, Vietnam, Malaysia (Borneo, Sarawak).</p><p>9 <italic><tp:taxon-name><tp:taxon-name-part taxon-name-part-type="genus" reg="Sacada">Sacada</tp:taxon-name-part> <tp:taxon-name-part taxon-name-part-type="species" reg="dipenthes">dipenthes</tp:taxon-name-part></tp:taxon-name></italic> Meyrick, 1934</p><p><bold><abbrev xmlns:xlink="http://www.w3.org/1999/xlink" xlink:title="Type locality" id="ABBRID0E4MAE" xlink:type="simple">TL</abbrev>.</bold> DR Congo [Belgian Congo], Lubumbashi [Elisabethville]</p><p>
              <bold><abbrev xmlns:xlink="http://www.w3.org/1999/xlink" xlink:title="Type deposited" id="ABBRID0EFNAE" xlink:type="simple">TD</abbrev>.</bold>
              <abbrev xmlns:xlink="http://www.w3.org/1999/xlink" content-type="institution" xlink:title="Musée Royal de l’Afrique Centrale, Tervuren, Belgium" id="ABBRID0EKNAE" xlink:type="simple">RMCA</abbrev>
            </p><p><bold>Distribution.</bold> DR Congo (Lubumbashi [Elisabethville])</p><p>10 <italic><tp:taxon-name><tp:taxon-name-part taxon-name-part-type="genus" reg="Sacada">Sacada</tp:taxon-name-part> <tp:taxon-name-part taxon-name-part-type="species" reg="discinota">discinota</tp:taxon-name-part></tp:taxon-name></italic> (Moore, 1865 [66]) (<italic><tp:taxon-name><tp:taxon-name-part taxon-name-part-type="genus" reg="Paravetta">Paravetta</tp:taxon-name-part></tp:taxon-name></italic>)</p><p><bold><abbrev xmlns:xlink="http://www.w3.org/1999/xlink" xlink:title="Type locality" id="ABBRID0EJOAE" xlink:type="simple">TL</abbrev>.</bold> India, West Bengal, Darjeeling</p><p>
              <bold><abbrev xmlns:xlink="http://www.w3.org/1999/xlink" xlink:title="Type deposited" id="ABBRID0EROAE" xlink:type="simple">TD</abbrev>.</bold>
              <named-content xmlns:xlink="http://www.w3.org/1999/xlink" content-type="dwc:institutional_code" xlink:type="simple">NHMUK</named-content>
            </p><p><bold>Distribution.</bold> India (West Bengal, Darjeeling), Nepal</p><p>11 <italic><tp:taxon-name><tp:taxon-name-part taxon-name-part-type="genus" reg="Sacada">Sacada</tp:taxon-name-part> <tp:taxon-name-part taxon-name-part-type="species" reg="dzonguensis">dzonguensis</tp:taxon-name-part></tp:taxon-name></italic> N. Singh, Kirti &amp; Ranjan, sp. nov.</p><p><bold><abbrev xmlns:xlink="http://www.w3.org/1999/xlink" xlink:title="Type locality" id="ABBRID0EOPAE" xlink:type="simple">TL</abbrev>.</bold> India, Sikkim, Dzongu</p><p><bold><abbrev xmlns:xlink="http://www.w3.org/1999/xlink" xlink:title="Type deposited" id="ABBRID0EWPAE" xlink:type="simple">TD</abbrev>.</bold>NZC<named-content xmlns:xlink="http://www.w3.org/1999/xlink" content-type="dwc:institutional_code" xlink:type="simple">ZSI</named-content></p><p><bold>Distribution.</bold> India (Sikkim)</p><p>12 <italic><tp:taxon-name><tp:taxon-name-part taxon-name-part-type="genus" reg="Sacada">Sacada</tp:taxon-name-part> <tp:taxon-name-part taxon-name-part-type="species" reg="erythropis">erythropis</tp:taxon-name-part></tp:taxon-name></italic> Hampson, 1917</p><p><bold><abbrev xmlns:xlink="http://www.w3.org/1999/xlink" xlink:title="Type locality" id="ABBRID0ETQAE" xlink:type="simple">TL</abbrev>.</bold> S. [West] Nigeria, Kwara, Ilorin</p><p>
              <bold><abbrev xmlns:xlink="http://www.w3.org/1999/xlink" xlink:title="Type deposited" id="ABBRID0E2QAE" xlink:type="simple">TD</abbrev>.</bold>
              <named-content xmlns:xlink="http://www.w3.org/1999/xlink" content-type="dwc:institutional_code" xlink:type="simple">NHMUK</named-content>
            </p><p><bold>Distribution.</bold> S. [West] Nigeria (Kwara, Ilorin)</p><p>13 <italic><tp:taxon-name><tp:taxon-name-part taxon-name-part-type="genus" reg="Sacada">Sacada</tp:taxon-name-part> <tp:taxon-name-part taxon-name-part-type="species" reg="fasciata">fasciata</tp:taxon-name-part></tp:taxon-name></italic> (Butler, 1878) (<italic><tp:taxon-name><tp:taxon-name-part taxon-name-part-type="genus" reg="Datanoides">Datanoides</tp:taxon-name-part></tp:taxon-name></italic>)</p><p>=<italic><tp:taxon-name><tp:taxon-name-part taxon-name-part-type="genus" reg="Xestula">Xestula</tp:taxon-name-part> <tp:taxon-name-part taxon-name-part-type="species" reg="miraculosa">miraculosa</tp:taxon-name-part></tp:taxon-name></italic> Snellen, 1885; <bold><abbrev xmlns:xlink="http://www.w3.org/1999/xlink" xlink:title="Type locality" id="ABBRID0EKSAE" xlink:type="simple">TL</abbrev>.</bold> Russia, Amur river area [pays de la rivière Amour] <bold><abbrev xmlns:xlink="http://www.w3.org/1999/xlink" xlink:title="Type deposited" id="ABBRID0EQSAE" xlink:type="simple">TD</abbrev>.</bold><named-content xmlns:xlink="http://www.w3.org/1999/xlink" content-type="dwc:institutional_code" xlink:type="simple">NHMUK</named-content>; Distribution. Russia (Amur)</p><p><bold><abbrev xmlns:xlink="http://www.w3.org/1999/xlink" xlink:title="Type locality" id="ABBRID0E4SAE" xlink:type="simple">TL</abbrev>.</bold> Japan, Yokohama</p><p>
              <bold><abbrev xmlns:xlink="http://www.w3.org/1999/xlink" xlink:title="Type deposited" id="ABBRID0EFTAE" xlink:type="simple">TD</abbrev>.</bold>
              <named-content xmlns:xlink="http://www.w3.org/1999/xlink" content-type="dwc:institutional_code" xlink:type="simple">NHMUK</named-content>
            </p><p><bold>Distribution.</bold> Japan (Yokohama), Russia (Amur), Korea</p><p>14 <italic><tp:taxon-name><tp:taxon-name-part taxon-name-part-type="genus" reg="Sacada">Sacada</tp:taxon-name-part> <tp:taxon-name-part taxon-name-part-type="species" reg="giovanettae">giovanettae</tp:taxon-name-part></tp:taxon-name></italic> (Marion, 1957) (<italic><tp:taxon-name><tp:taxon-name-part taxon-name-part-type="genus" reg="Danaka">Danaka</tp:taxon-name-part></tp:taxon-name></italic>)</p><p><bold><abbrev xmlns:xlink="http://www.w3.org/1999/xlink" xlink:title="Type locality" id="ABBRID0EJUAE" xlink:type="simple">TL</abbrev>.</bold> Ivory Coast</p><p>
              <bold><abbrev xmlns:xlink="http://www.w3.org/1999/xlink" xlink:title="Type deposited" id="ABBRID0ERUAE" xlink:type="simple">TD</abbrev>.</bold>
              <abbrev xmlns:xlink="http://www.w3.org/1999/xlink" content-type="institution" xlink:title="Muséum National d’Histoire Naturelle, Paris, France" id="ABBRID0EWUAE" xlink:type="simple">MNHN</abbrev>
            </p><p><bold>Distribution.</bold> W. Africa (Ivory Coast)</p><p>15 <italic><tp:taxon-name><tp:taxon-name-part taxon-name-part-type="genus" reg="Sacada">Sacada</tp:taxon-name-part> <tp:taxon-name-part taxon-name-part-type="species" reg="hoenei">hoenei</tp:taxon-name-part></tp:taxon-name></italic> Caradja &amp; Meyrick, 1937</p><p><bold><abbrev xmlns:xlink="http://www.w3.org/1999/xlink" xlink:title="Type locality" id="ABBRID0EOVAE" xlink:type="simple">TL</abbrev>.</bold> China, Yülingshan</p><p>
              <bold><abbrev xmlns:xlink="http://www.w3.org/1999/xlink" xlink:title="Type deposited" id="ABBRID0EWVAE" xlink:type="simple">TD</abbrev>.</bold>
              <abbrev xmlns:xlink="http://www.w3.org/1999/xlink" content-type="institution" xlink:title="Museum of Natural History, Grigore Antipa, Bucharest, Romania" id="ABBRID0E2VAE" xlink:type="simple">MGAB</abbrev>
            </p><p><bold>Distribution.</bold> China (Yunnan)</p><p>16 <italic><tp:taxon-name><tp:taxon-name-part taxon-name-part-type="genus" reg="Sacada">Sacada</tp:taxon-name-part> <tp:taxon-name-part taxon-name-part-type="species" reg="inordinata">inordinata</tp:taxon-name-part></tp:taxon-name></italic> (Walker, 1865) (<italic><tp:taxon-name><tp:taxon-name-part taxon-name-part-type="genus" reg="Sybrida">Sybrida</tp:taxon-name-part></tp:taxon-name></italic>)</p><p><bold><abbrev xmlns:xlink="http://www.w3.org/1999/xlink" xlink:title="Type locality" id="ABBRID0E1WAE" xlink:type="simple">TL</abbrev>.</bold> India, West Bengal, Darjeeling</p><p>
              <bold><abbrev xmlns:xlink="http://www.w3.org/1999/xlink" xlink:title="Type deposited" id="ABBRID0ECXAE" xlink:type="simple">TD</abbrev>.</bold>
              <named-content xmlns:xlink="http://www.w3.org/1999/xlink" content-type="dwc:institutional_code" xlink:type="simple">NHMUK</named-content>
            </p><p><bold>Distribution.</bold> India (West Bengal, Darjeeling)</p><p>17 <italic><tp:taxon-name><tp:taxon-name-part taxon-name-part-type="genus" reg="Sacada">Sacada</tp:taxon-name-part> <tp:taxon-name-part taxon-name-part-type="species" reg="madegassalis">madegassalis</tp:taxon-name-part></tp:taxon-name></italic> Viette, 1960</p><p><bold><abbrev xmlns:xlink="http://www.w3.org/1999/xlink" xlink:title="Type locality" id="ABBRID0E6XAE" xlink:type="simple">TL</abbrev>.</bold> Madagascar</p><p>
              <bold><abbrev xmlns:xlink="http://www.w3.org/1999/xlink" xlink:title="Type deposited" id="ABBRID0EHYAE" xlink:type="simple">TD</abbrev>.</bold>
              <abbrev xmlns:xlink="http://www.w3.org/1999/xlink" content-type="institution" xlink:title="Muséum National d’Histoire Naturelle, Paris, France" id="ABBRID0EMYAE" xlink:type="simple">MNHN</abbrev>
            </p><p><bold>Distribution.</bold> Madagascar</p><p>18 <italic><tp:taxon-name><tp:taxon-name-part taxon-name-part-type="genus" reg="Sacada">Sacada</tp:taxon-name-part> <tp:taxon-name-part taxon-name-part-type="species" reg="metaxantha">metaxantha</tp:taxon-name-part></tp:taxon-name></italic> Hampson, 1906</p><p><bold><abbrev xmlns:xlink="http://www.w3.org/1999/xlink" xlink:title="Type locality" id="ABBRID0EEZAE" xlink:type="simple">TL</abbrev>.</bold> Indonesia, New Guinea, West Papua, Kapaur</p><p>
              <bold><abbrev xmlns:xlink="http://www.w3.org/1999/xlink" xlink:title="Type deposited" id="ABBRID0EMZAE" xlink:type="simple">TD</abbrev>.</bold>
              <named-content xmlns:xlink="http://www.w3.org/1999/xlink" content-type="dwc:institutional_code" xlink:type="simple">NHMUK</named-content>
            </p><p><bold>Distribution.</bold> Indonesia (New Guinea, West Papua, Kapaur)</p><p>19 <italic><tp:taxon-name><tp:taxon-name-part taxon-name-part-type="genus" reg="Sacada">Sacada</tp:taxon-name-part> <tp:taxon-name-part taxon-name-part-type="species" reg="misakiensis">misakiensis</tp:taxon-name-part></tp:taxon-name></italic> (Shibuya, 1928) (<italic><tp:taxon-name><tp:taxon-name-part taxon-name-part-type="genus" reg="Sybrida">Sybrida</tp:taxon-name-part></tp:taxon-name></italic>)</p><p><bold><abbrev xmlns:xlink="http://www.w3.org/1999/xlink" xlink:title="Type locality" id="ABBRID0EQ1AE" xlink:type="simple">TL</abbrev>.</bold> Japan, Osaka, Misaki</p><p><bold><abbrev xmlns:xlink="http://www.w3.org/1999/xlink" xlink:title="Type deposited" id="ABBRID0EY1AE" xlink:type="simple">TD</abbrev>.</bold> Not known</p><p><bold>Distribution.</bold> Japan (Osaka, Misaki)</p><p>20 <italic><tp:taxon-name><tp:taxon-name-part taxon-name-part-type="genus" reg="Sacada">Sacada</tp:taxon-name-part> <tp:taxon-name-part taxon-name-part-type="species" reg="nicopaea">nicopaea</tp:taxon-name-part></tp:taxon-name></italic> Tams, 1941</p><p><bold><abbrev xmlns:xlink="http://www.w3.org/1999/xlink" xlink:title="Type locality" id="ABBRID0ER2AE" xlink:type="simple">TL</abbrev>.</bold> Uganda</p><p>
              <bold><abbrev xmlns:xlink="http://www.w3.org/1999/xlink" xlink:title="Type deposited" id="ABBRID0EZ2AE" xlink:type="simple">TD</abbrev>.</bold>
              <named-content xmlns:xlink="http://www.w3.org/1999/xlink" content-type="dwc:institutional_code" xlink:type="simple">NHMUK</named-content>
            </p><p><bold>Distribution.</bold> Uganda (Kampala)</p><p>21 <italic><tp:taxon-name><tp:taxon-name-part taxon-name-part-type="genus" reg="Sacada">Sacada</tp:taxon-name-part> <tp:taxon-name-part taxon-name-part-type="species" reg="nigripuncta">nigripuncta</tp:taxon-name-part></tp:taxon-name></italic> Hampson, 1906</p><p><bold><abbrev xmlns:xlink="http://www.w3.org/1999/xlink" xlink:title="Type locality" id="ABBRID0EW3AE" xlink:type="simple">TL</abbrev>.</bold> Indonesia, New Guinea, West Papua, Kapaur</p><p>
              <bold><abbrev xmlns:xlink="http://www.w3.org/1999/xlink" xlink:title="Type deposited" id="ABBRID0E53AE" xlink:type="simple">TD</abbrev>.</bold>
              <named-content xmlns:xlink="http://www.w3.org/1999/xlink" content-type="dwc:institutional_code" xlink:type="simple">NHMUK</named-content>
            </p><p><bold>Distribution.</bold> Indonesia (New Guinea, West Papua, Kapaur)</p><p>22 <italic><tp:taxon-name><tp:taxon-name-part taxon-name-part-type="genus" reg="Sacada">Sacada</tp:taxon-name-part> <tp:taxon-name-part taxon-name-part-type="species" reg="nyasana">nyasana</tp:taxon-name-part></tp:taxon-name></italic> Hampson, 1917</p><p><bold><abbrev xmlns:xlink="http://www.w3.org/1999/xlink" xlink:title="Type locality" id="ABBRID0E24AE" xlink:type="simple">TL</abbrev>.</bold> Malawi [British Central Africa], Mt Mulanje</p><p>
              <bold><abbrev xmlns:xlink="http://www.w3.org/1999/xlink" xlink:title="Type deposited" id="ABBRID0ED5AE" xlink:type="simple">TD</abbrev>.</bold>
              <named-content xmlns:xlink="http://www.w3.org/1999/xlink" content-type="dwc:institutional_code" xlink:type="simple">NHMUK</named-content>
            </p><p><bold>Distribution.</bold> Malawi (Mt Mulanje)</p><p>23 <italic><tp:taxon-name><tp:taxon-name-part taxon-name-part-type="genus" reg="Sacada">Sacada</tp:taxon-name-part> <tp:taxon-name-part taxon-name-part-type="species" reg="olivina">olivina</tp:taxon-name-part></tp:taxon-name></italic> Joannis, 1930 [29]</p><p><bold><abbrev xmlns:xlink="http://www.w3.org/1999/xlink" xlink:title="Type locality" id="ABBRID0EA6AE" xlink:type="simple">TL</abbrev>.</bold> Tonkin [Vietnam], Hoang su phi</p><p>
              <bold><abbrev xmlns:xlink="http://www.w3.org/1999/xlink" xlink:title="Type deposited" id="ABBRID0EI6AE" xlink:type="simple">TD</abbrev>.</bold>
              <abbrev xmlns:xlink="http://www.w3.org/1999/xlink" content-type="institution" xlink:title="Muséum National d’Histoire Naturelle, Paris, France" id="ABBRID0EN6AE" xlink:type="simple">MNHN</abbrev>
            </p><p><bold>Distribution.</bold> Vietnam (Tonkin, Hoang su phi)</p><p>24 <italic><tp:taxon-name><tp:taxon-name-part taxon-name-part-type="genus" reg="Sacada">Sacada</tp:taxon-name-part> <tp:taxon-name-part taxon-name-part-type="species" reg="pallescens">pallescens</tp:taxon-name-part></tp:taxon-name></italic> Hampson, 1896</p><p><bold><abbrev xmlns:xlink="http://www.w3.org/1999/xlink" xlink:title="Type locality" id="ABBRID0EGAAG" xlink:type="simple">TL</abbrev>.</bold> India, Sikhim, [Sikkim]</p><p>
              <bold><abbrev xmlns:xlink="http://www.w3.org/1999/xlink" xlink:title="Type deposited" id="ABBRID0EOAAG" xlink:type="simple">TD</abbrev>.</bold>
              <named-content xmlns:xlink="http://www.w3.org/1999/xlink" content-type="dwc:institutional_code" xlink:type="simple">NHMUK</named-content>
            </p><p><bold>Distribution.</bold> India (Sikkim), Bhutan, Vietnam, Nepal</p><p>25 <italic><tp:taxon-name><tp:taxon-name-part taxon-name-part-type="genus" reg="Sacada">Sacada</tp:taxon-name-part> <tp:taxon-name-part taxon-name-part-type="species" reg="papuana">papuana</tp:taxon-name-part></tp:taxon-name></italic> Hampson, 1917</p><p><bold><abbrev xmlns:xlink="http://www.w3.org/1999/xlink" xlink:title="Type locality" id="ABBRID0ELBAG" xlink:type="simple">TL</abbrev>.</bold> Papua New Guinea [British New Guinea], Dinawa</p><p>
              <bold><abbrev xmlns:xlink="http://www.w3.org/1999/xlink" xlink:title="Type deposited" id="ABBRID0ETBAG" xlink:type="simple">TD</abbrev>.</bold>
              <named-content xmlns:xlink="http://www.w3.org/1999/xlink" content-type="dwc:institutional_code" xlink:type="simple">NHMUK</named-content>
            </p><p><bold>Distribution.</bold> Papua New Guinea (Dinawa)</p><p>26 <italic><tp:taxon-name><tp:taxon-name-part taxon-name-part-type="genus" reg="Sacada">Sacada</tp:taxon-name-part> <tp:taxon-name-part taxon-name-part-type="species" reg="paraxantha">paraxantha</tp:taxon-name-part></tp:taxon-name></italic> Meyrick, 1936</p><p><bold><abbrev xmlns:xlink="http://www.w3.org/1999/xlink" xlink:title="Type locality" id="ABBRID0EQCAG" xlink:type="simple">TL</abbrev>.</bold> Democratic Republic of the Congo [Belgian Congo], Lubumbashi [Elisabethville]</p><p>
              <bold><abbrev xmlns:xlink="http://www.w3.org/1999/xlink" xlink:title="Type deposited" id="ABBRID0EYCAG" xlink:type="simple">TD</abbrev>.</bold>
              <abbrev xmlns:xlink="http://www.w3.org/1999/xlink" content-type="institution" xlink:title="Musée Royal de l’Afrique Centrale, Tervuren, Belgium" id="ABBRID0E4CAG" xlink:type="simple">RMCA</abbrev>
            </p><p><bold>Distribution.</bold> Democratic Republic of the Congo (Lubumbashi)</p><p>27 <italic><tp:taxon-name><tp:taxon-name-part taxon-name-part-type="genus" reg="Sacada">Sacada</tp:taxon-name-part> <tp:taxon-name-part taxon-name-part-type="species" reg="paulianalis">paulianalis</tp:taxon-name-part></tp:taxon-name></italic> (Viette, 1953) (<italic><tp:taxon-name><tp:taxon-name-part taxon-name-part-type="genus" reg="Marionana">Marionana</tp:taxon-name-part></tp:taxon-name></italic>)</p><p>=<italic><tp:taxon-name><tp:taxon-name-part taxon-name-part-type="genus" reg="Marionana">Marionana</tp:taxon-name-part> <tp:taxon-name-part taxon-name-part-type="species" reg="vinolentalis">vinolentalis</tp:taxon-name-part></tp:taxon-name></italic> Viette, 1960; <bold><abbrev xmlns:xlink="http://www.w3.org/1999/xlink" xlink:title="Type locality" id="ABBRID0EHEAG" xlink:type="simple">TL</abbrev>.</bold> Madagascar, Route ďAnosibé; <bold><abbrev xmlns:xlink="http://www.w3.org/1999/xlink" xlink:title="Type deposited" id="ABBRID0ENEAG" xlink:type="simple">TD</abbrev>.</bold><abbrev xmlns:xlink="http://www.w3.org/1999/xlink" content-type="institution" xlink:title="Muséum National d’Histoire Naturelle, Paris, France" id="ABBRID0ESEAG" xlink:type="simple">MNHN</abbrev>; <bold>Distribution.</bold> Madagascar</p><p><bold><abbrev xmlns:xlink="http://www.w3.org/1999/xlink" xlink:title="Type locality" id="ABBRID0E3EAG" xlink:type="simple">TL</abbrev>.</bold> Madagascar, Périnet, forêt du domaine de l’Est</p><p>
              <bold><abbrev xmlns:xlink="http://www.w3.org/1999/xlink" xlink:title="Type deposited" id="ABBRID0EEFAG" xlink:type="simple">TD</abbrev>.</bold>
              <abbrev xmlns:xlink="http://www.w3.org/1999/xlink" content-type="institution" xlink:title="Muséum National d’Histoire Naturelle, Paris, France" id="ABBRID0EJFAG" xlink:type="simple">MNHN</abbrev>
            </p><p><bold>Distribution.</bold> Madagascar</p><p>28 <italic><tp:taxon-name><tp:taxon-name-part taxon-name-part-type="genus" reg="Sacada">Sacada</tp:taxon-name-part> <tp:taxon-name-part taxon-name-part-type="species" reg="peltobathra">peltobathra</tp:taxon-name-part></tp:taxon-name></italic> Meyrick, 1938</p><p><bold><abbrev xmlns:xlink="http://www.w3.org/1999/xlink" xlink:title="Type locality" id="ABBRID0EBGAG" xlink:type="simple">TL</abbrev>.</bold> Indonesia, Java, Mt Guntur</p><p>
              <bold><abbrev xmlns:xlink="http://www.w3.org/1999/xlink" xlink:title="Type deposited" id="ABBRID0EJGAG" xlink:type="simple">TD</abbrev>.</bold>
              <named-content xmlns:xlink="http://www.w3.org/1999/xlink" content-type="dwc:institutional_code" xlink:type="simple">NHMUK</named-content>
            </p><p><bold>Distribution.</bold> Indonesia (Sumatra, Java. Mt Guntur)</p><p>29 <italic><tp:taxon-name><tp:taxon-name-part taxon-name-part-type="genus" reg="Sacada">Sacada</tp:taxon-name-part> <tp:taxon-name-part taxon-name-part-type="species" reg="pusilla">pusilla</tp:taxon-name-part></tp:taxon-name></italic> Hering, 1901</p><p><bold><abbrev xmlns:xlink="http://www.w3.org/1999/xlink" xlink:title="Type locality" id="ABBRID0EGHAG" xlink:type="simple">TL</abbrev>.</bold> Indonesia, Sumatra</p><p><bold><abbrev xmlns:xlink="http://www.w3.org/1999/xlink" xlink:title="Type deposited" id="ABBRID0EOHAG" xlink:type="simple">TD</abbrev>.</bold> Not known</p><p><bold>Distribution.</bold> Indonesia (Sumatra)</p><p>30 <italic><tp:taxon-name><tp:taxon-name-part taxon-name-part-type="genus" reg="Sacada">Sacada</tp:taxon-name-part> <tp:taxon-name-part taxon-name-part-type="species" reg="pyraliformis">pyraliformis</tp:taxon-name-part></tp:taxon-name></italic> (Moore, 1879) (<italic><tp:taxon-name><tp:taxon-name-part taxon-name-part-type="genus" reg="Danaka">Danaka</tp:taxon-name-part></tp:taxon-name></italic>)</p><p><bold><abbrev xmlns:xlink="http://www.w3.org/1999/xlink" xlink:title="Type locality" id="ABBRID0EOIAG" xlink:type="simple">TL</abbrev>.</bold> India, West Bengal, Darjiling</p><p>
              <bold><abbrev xmlns:xlink="http://www.w3.org/1999/xlink" xlink:title="Type deposited" id="ABBRID0EWIAG" xlink:type="simple">TD</abbrev>.</bold>
              <named-content xmlns:xlink="http://www.w3.org/1999/xlink" content-type="dwc:institutional_code" xlink:type="simple">ZMHB</named-content>
            </p><p><bold>Distribution.</bold> India (West Bengal, Darjeeling), Nepal, Myanmar, Thailand</p><p>31 <italic><tp:taxon-name><tp:taxon-name-part taxon-name-part-type="genus" reg="Sacada">Sacada</tp:taxon-name-part> <tp:taxon-name-part taxon-name-part-type="species" reg="ragonotalis">ragonotalis</tp:taxon-name-part></tp:taxon-name></italic> (Snellen, 1892) (<italic><tp:taxon-name><tp:taxon-name-part taxon-name-part-type="genus" reg="Sybrida">Sybrida</tp:taxon-name-part></tp:taxon-name></italic>)</p><p>= <italic><tp:taxon-name><tp:taxon-name-part taxon-name-part-type="genus" reg="Kawiella">Kawiella</tp:taxon-name-part> <tp:taxon-name-part taxon-name-part-type="species" reg="testacea">testacea</tp:taxon-name-part></tp:taxon-name></italic> Roepke, 1943; <bold><abbrev xmlns:xlink="http://www.w3.org/1999/xlink" xlink:title="Type locality" id="ABBRID0EFKAG" xlink:type="simple">TL</abbrev>.</bold> Indonesia, W Java, Perbawattee <bold><abbrev xmlns:xlink="http://www.w3.org/1999/xlink" xlink:title="Type deposited" id="ABBRID0ELKAG" xlink:type="simple">TD</abbrev>.</bold><abbrev xmlns:xlink="http://www.w3.org/1999/xlink" content-type="institution" xlink:title="Naturalis Biodiversity Centre [formerly Rijksmuseum van Natuurlijke Historie], Leiden, the Netherlands" id="ABBRID0EQKAG" xlink:type="simple">RMNH</abbrev>; <bold>Distribution.</bold> Indonesia (Java)</p><p><bold><abbrev xmlns:xlink="http://www.w3.org/1999/xlink" xlink:title="Type locality" id="ABBRID0E1KAG" xlink:type="simple">TL</abbrev>.</bold> Indonesia, Java</p><p><bold><abbrev xmlns:xlink="http://www.w3.org/1999/xlink" xlink:title="Type deposited" id="ABBRID0ECLAG" xlink:type="simple">TD</abbrev>.</bold> Syntypes in <named-content xmlns:xlink="http://www.w3.org/1999/xlink" content-type="dwc:institutional_code" xlink:type="simple">MWNH</named-content></p><p><bold>Distribution.</bold> Indonesia (Sumatra, Java, Bali), Borneo</p><p>32 <italic><tp:taxon-name><tp:taxon-name-part taxon-name-part-type="genus" reg="Sacada">Sacada</tp:taxon-name-part> <tp:taxon-name-part taxon-name-part-type="species" reg="rhodinalis">rhodinalis</tp:taxon-name-part></tp:taxon-name></italic> Hampson, 1906</p><p><bold><abbrev xmlns:xlink="http://www.w3.org/1999/xlink" xlink:title="Type locality" id="ABBRID0E6LAG" xlink:type="simple">TL</abbrev>.</bold> Zimbabwe, Mashonaland</p><p>
              <bold><abbrev xmlns:xlink="http://www.w3.org/1999/xlink" xlink:title="Type deposited" id="ABBRID0EHMAG" xlink:type="simple">TD</abbrev>.</bold>
              <named-content xmlns:xlink="http://www.w3.org/1999/xlink" content-type="dwc:institutional_code" xlink:type="simple">NHMUK</named-content>
            </p><p><bold>Distribution.</bold> Zimbabwe (Mashonaland)</p><p>33 <italic><tp:taxon-name><tp:taxon-name-part taxon-name-part-type="genus" reg="Sacada">Sacada</tp:taxon-name-part> <tp:taxon-name-part taxon-name-part-type="species" reg="rhyacophila">rhyacophila</tp:taxon-name-part></tp:taxon-name></italic> (Ghesquière, 1942) (<italic><tp:taxon-name><tp:taxon-name-part taxon-name-part-type="genus" reg="Danaka">Danaka</tp:taxon-name-part></tp:taxon-name></italic>)</p><p><bold><abbrev xmlns:xlink="http://www.w3.org/1999/xlink" xlink:title="Type locality" id="ABBRID0ELNAG" xlink:type="simple">TL</abbrev>.</bold> DR of the Congo [Congo belge], Equateur, Bolombo</p><p>
              <bold><abbrev xmlns:xlink="http://www.w3.org/1999/xlink" xlink:title="Type deposited" id="ABBRID0ETNAG" xlink:type="simple">TD</abbrev>.</bold>
              <abbrev xmlns:xlink="http://www.w3.org/1999/xlink" content-type="institution" xlink:title="Musée Royal de l’Afrique Centrale, Tervuren, Belgium" id="ABBRID0EYNAG" xlink:type="simple">RMCA</abbrev>
            </p><p><bold>Distribution.</bold> Democratic Republic of the Congo</p><p>34 <italic><tp:taxon-name><tp:taxon-name-part taxon-name-part-type="genus" reg="Sacada">Sacada</tp:taxon-name-part> <tp:taxon-name-part taxon-name-part-type="species" reg="rosealis">rosealis</tp:taxon-name-part></tp:taxon-name></italic> Hampson, 1906</p><p><bold><abbrev xmlns:xlink="http://www.w3.org/1999/xlink" xlink:title="Type locality" id="ABBRID0EQOAG" xlink:type="simple">TL</abbrev>.</bold> Zimbabwe [Mashonaland], Harare [Salisbury]</p><p>
              <bold><abbrev xmlns:xlink="http://www.w3.org/1999/xlink" xlink:title="Type deposited" id="ABBRID0EYOAG" xlink:type="simple">TD</abbrev>.</bold>
              <named-content xmlns:xlink="http://www.w3.org/1999/xlink" content-type="dwc:institutional_code" xlink:type="simple">NHMUK</named-content>
            </p><p><bold>Distribution.</bold> Zimbabwe (Mashonaland, Harare)</p><p>35 <italic><tp:taxon-name><tp:taxon-name-part taxon-name-part-type="genus" reg="Sacada">Sacada</tp:taxon-name-part> <tp:taxon-name-part taxon-name-part-type="species" reg="rubralis">rubralis</tp:taxon-name-part></tp:taxon-name></italic> Holland, 1900</p><p><bold><abbrev xmlns:xlink="http://www.w3.org/1999/xlink" xlink:title="Type locality" id="ABBRID0EVPAG" xlink:type="simple">TL</abbrev>.</bold> Indonesia, Maluku, Buru</p><p>
              <bold><abbrev xmlns:xlink="http://www.w3.org/1999/xlink" xlink:title="Type deposited" id="ABBRID0E4PAG" xlink:type="simple">TD</abbrev>.</bold>
              <named-content xmlns:xlink="http://www.w3.org/1999/xlink" content-type="dwc:institutional_code" xlink:type="simple">CMNH</named-content>
            </p><p><bold>Distribution.</bold> Indonesia (Maluku, Buru)</p><p>36 <italic><tp:taxon-name><tp:taxon-name-part taxon-name-part-type="genus" reg="Sacada">Sacada</tp:taxon-name-part> <tp:taxon-name-part taxon-name-part-type="species" reg="rufina">rufina</tp:taxon-name-part></tp:taxon-name></italic> Hampson, 1896</p><p><bold><abbrev xmlns:xlink="http://www.w3.org/1999/xlink" xlink:title="Type locality" id="ABBRID0E1QAG" xlink:type="simple">TL</abbrev>.</bold> India, Maharashtra, Mumbai [Bombay]</p><p>
              <bold><abbrev xmlns:xlink="http://www.w3.org/1999/xlink" xlink:title="Type deposited" id="ABBRID0ECRAG" xlink:type="simple">TD</abbrev>.</bold>
              <named-content xmlns:xlink="http://www.w3.org/1999/xlink" content-type="dwc:institutional_code" xlink:type="simple">NHMUK</named-content>
            </p><p><bold>Distribution.</bold> India (Maharashtra, Mumbai [Bombay])</p><p>37 <italic><tp:taxon-name><tp:taxon-name-part taxon-name-part-type="genus" reg="Sacada">Sacada</tp:taxon-name-part> <tp:taxon-name-part taxon-name-part-type="species" reg="sikkima">sikkima</tp:taxon-name-part></tp:taxon-name></italic> (Moore, 1879) (<italic><tp:taxon-name><tp:taxon-name-part taxon-name-part-type="genus" reg="Paravetta">Paravetta</tp:taxon-name-part></tp:taxon-name></italic>)</p><p><bold><abbrev xmlns:xlink="http://www.w3.org/1999/xlink" xlink:title="Type locality" id="ABBRID0EGSAG" xlink:type="simple">TL</abbrev>.</bold> India, West Bengal, Darjeeling</p><p><bold><abbrev xmlns:xlink="http://www.w3.org/1999/xlink" xlink:title="Type deposited" id="ABBRID0EOSAG" xlink:type="simple">TD</abbrev>.</bold> Syntype in <named-content xmlns:xlink="http://www.w3.org/1999/xlink" content-type="dwc:institutional_code" xlink:type="simple">NHMUK</named-content></p><p><bold>Distribution.</bold> India (West Bengal, Darjeeling), Nepal</p><p>38 <italic><tp:taxon-name><tp:taxon-name-part taxon-name-part-type="genus" reg="Sacada">Sacada</tp:taxon-name-part> <tp:taxon-name-part taxon-name-part-type="species" reg="szetschwanalis">szetschwanalis</tp:taxon-name-part></tp:taxon-name></italic> Caradja, 1927</p><p><bold><abbrev xmlns:xlink="http://www.w3.org/1999/xlink" xlink:title="Type locality" id="ABBRID0ELTAG" xlink:type="simple">TL</abbrev>.</bold> China, Sichuan (Kwanhsien Talbo)</p><p>
              <bold><abbrev xmlns:xlink="http://www.w3.org/1999/xlink" xlink:title="Type deposited" id="ABBRID0ETTAG" xlink:type="simple">TD</abbrev>.</bold>
              <abbrev xmlns:xlink="http://www.w3.org/1999/xlink" content-type="institution" xlink:title="Museum of Natural History, Grigore Antipa, Bucharest, Romania" id="ABBRID0EYTAG" xlink:type="simple">MGAB</abbrev>
            </p><p><bold>Distribution.</bold> China (Sichuan)</p><p>39 <italic><tp:taxon-name><tp:taxon-name-part taxon-name-part-type="genus" reg="Sacada">Sacada</tp:taxon-name-part> <tp:taxon-name-part taxon-name-part-type="species" reg="tonsealis">tonsealis</tp:taxon-name-part></tp:taxon-name></italic> Roepke, 1938</p><p><bold><abbrev xmlns:xlink="http://www.w3.org/1999/xlink" xlink:title="Type locality" id="ABBRID0EQUAG" xlink:type="simple">TL</abbrev>.</bold> Indonesia, northern Sulawesi</p><p>
              <bold><abbrev xmlns:xlink="http://www.w3.org/1999/xlink" xlink:title="Type deposited" id="ABBRID0EYUAG" xlink:type="simple">TD</abbrev>.</bold>
              <named-content xmlns:xlink="http://www.w3.org/1999/xlink" content-type="dwc:institutional_code" xlink:type="simple">RBINS</named-content>
            </p><p><bold>Distribution.</bold> Indonesia (North Celebes [Sulawesi]), Borneo</p><p>40 <italic><tp:taxon-name><tp:taxon-name-part taxon-name-part-type="genus" reg="Sacada">Sacada</tp:taxon-name-part> <tp:taxon-name-part taxon-name-part-type="species" reg="umtasorensis">umtasorensis</tp:taxon-name-part></tp:taxon-name></italic> N. Singh, Kirti &amp; Ranjan, sp. nov.</p><p><bold><abbrev xmlns:xlink="http://www.w3.org/1999/xlink" xlink:title="Type locality" id="ABBRID0EVVAG" xlink:type="simple">TL</abbrev>.</bold> India, Meghalaya, Umtasor</p><p><bold><abbrev xmlns:xlink="http://www.w3.org/1999/xlink" xlink:title="Type deposited" id="ABBRID0E4VAG" xlink:type="simple">TD</abbrev>.</bold>NZC<named-content xmlns:xlink="http://www.w3.org/1999/xlink" content-type="dwc:institutional_code" xlink:type="simple">ZSI</named-content></p><p><bold>Distribution.</bold> India (Meghalaya)</p><p>41 <italic><tp:taxon-name><tp:taxon-name-part taxon-name-part-type="genus" reg="Sacada">Sacada</tp:taxon-name-part> <tp:taxon-name-part taxon-name-part-type="species" reg="unilinealis">unilinealis</tp:taxon-name-part></tp:taxon-name></italic> Hampson, 1896</p><p><bold><abbrev xmlns:xlink="http://www.w3.org/1999/xlink" xlink:title="Type locality" id="ABBRID0E1WAG" xlink:type="simple">TL</abbrev>.</bold> India, Sikhim [Sikkim]</p><p>
              <bold><abbrev xmlns:xlink="http://www.w3.org/1999/xlink" xlink:title="Type deposited" id="ABBRID0ECXAG" xlink:type="simple">TD</abbrev>.</bold>
              <named-content xmlns:xlink="http://www.w3.org/1999/xlink" content-type="dwc:institutional_code" xlink:type="simple">NHMUK</named-content>
            </p><p><bold>Distribution.</bold> India (Sikkim)</p><p>42 <italic><tp:taxon-name><tp:taxon-name-part taxon-name-part-type="genus" reg="Sacada">Sacada</tp:taxon-name-part> <tp:taxon-name-part taxon-name-part-type="species" reg="viridalis">viridalis</tp:taxon-name-part></tp:taxon-name></italic> Hampson, 1917</p><p><bold><abbrev xmlns:xlink="http://www.w3.org/1999/xlink" xlink:title="Type locality" id="ABBRID0E6XAG" xlink:type="simple">TL</abbrev>.</bold> Cameroon, Ja R[iver], Bitje</p><p>
              <bold><abbrev xmlns:xlink="http://www.w3.org/1999/xlink" xlink:title="Type deposited" id="ABBRID0EHYAG" xlink:type="simple">TD</abbrev>.</bold>
              <named-content xmlns:xlink="http://www.w3.org/1999/xlink" content-type="dwc:institutional_code" xlink:type="simple">NHMUK</named-content>
            </p><p><bold>Distribution.</bold> Cameroon</p></sec></tp:treatment-sec><ref-list><ref id="B34"><mixed-citation xmlns:xlink="http://www.w3.org/1999/xlink" xlink:type="simple"><person-group><name name-style="western"><surname>Walker</surname><given-names>F</given-names></name></person-group> (<year>1862</year>) Catalogue of the heterocerous lepidopterous insects collected at Sarawak, in Borneo, by Mr. A. R. Wallace, with descriptions of new species. Journal of the Proceedings of the Linnean Society of London 6: 82–145, 171–198. <ext-link xlink:type="simple" ext-link-type="doi" xlink:href="10.1111/j.1096-3642.1862.tb00945.x">https://doi.org/10.1111/j.1096-3642.1862.tb00945.x</ext-link></mixed-citation></ref><ref id="B15"><mixed-citation xmlns:xlink="http://www.w3.org/1999/xlink" xlink:type="simple"><person-group><name name-style="western"><surname>Leraut</surname><given-names>PJA</given-names></name></person-group> (<year>2013</year>) <article-title>Espèces et genres nouveaux de <tp:taxon-name><tp:taxon-name-part taxon-name-part-type="subfamily">Pyralinae</tp:taxon-name-part></tp:taxon-name> (<tp:taxon-name><tp:taxon-name-part taxon-name-part-type="order">Lepidoptera</tp:taxon-name-part></tp:taxon-name>, <tp:taxon-name><tp:taxon-name-part taxon-name-part-type="superfamily">Pyraloidea</tp:taxon-name-part></tp:taxon-name>, <tp:taxon-name><tp:taxon-name-part taxon-name-part-type="family">Pyralidae</tp:taxon-name-part></tp:taxon-name>).</article-title><source>Bulletin de la Société entomologique de France</source><volume>118</volume>(<issue>1</issue>): <fpage>41</fpage>–<lpage>72</lpage>.</mixed-citation></ref><ref id="B21"><mixed-citation xmlns:xlink="http://www.w3.org/1999/xlink" xlink:type="simple"><person-group><name name-style="western"><surname>Nuss</surname><given-names>M</given-names></name><name name-style="western"><surname>Landry</surname><given-names>B</given-names></name><name name-style="western"><surname>Mally</surname><given-names>R</given-names></name><name name-style="western"><surname>Vegliante</surname><given-names>F</given-names></name><name name-style="western"><surname>Tränkner</surname><given-names>A</given-names></name><name name-style="western"><surname>Bauer</surname><given-names>F</given-names></name><name name-style="western"><surname>Hayden</surname><given-names>J</given-names></name><name name-style="western"><surname>Segerer</surname><given-names>A</given-names></name><name name-style="western"><surname>Schouten</surname><given-names>R</given-names></name><name name-style="western"><surname>Li</surname><given-names>H</given-names></name><name name-style="western"><surname>Trofimova</surname><given-names>T</given-names></name><name name-style="western"><surname>Solis</surname><given-names>MA</given-names></name><name name-style="western"><surname>De Prins</surname><given-names>J</given-names></name><name name-style="western"><surname>Speidel</surname><given-names>W</given-names></name></person-group> (<year>2003–2020</year>) Global Information System on <tp:taxon-name><tp:taxon-name-part taxon-name-part-type="superfamily">Pyraloidea</tp:taxon-name-part></tp:taxon-name>. <ext-link xlink:type="simple" ext-link-type="uri" xlink:href="http://www.pyraloidea.org">http://www.pyraloidea.org</ext-link> [Accessed on : 2020-6-22]</mixed-citation></ref><ref id="B6"><mixed-citation xmlns:xlink="http://www.w3.org/1999/xlink" xlink:type="simple"><person-group><name name-style="western"><surname>Hampson</surname><given-names>GF</given-names></name></person-group> (<year>1896</year>) The fauna of British India including Ceylon and Burma. Moths (Vol. 1) Taylor and Francis Ltd. London, 594 pp.</mixed-citation></ref><ref id="B36"><mixed-citation xmlns:xlink="http://www.w3.org/1999/xlink" xlink:type="simple"><person-group><name name-style="western"><surname>Yamanaka</surname><given-names>H</given-names></name></person-group> (<year>1995</year>) <article-title><tp:taxon-name><tp:taxon-name-part taxon-name-part-type="family">Pyralidae</tp:taxon-name-part></tp:taxon-name> of Nepal, I.</article-title> In: <person-group><name name-style="western"><surname>Haruta</surname><given-names>T</given-names></name></person-group> (<role>Ed.</role>) <issue-title>Moths of Nepal, Part 4.</issue-title><source>Tinea, 14, Supplement 2. Japan Heterocerist’s Society, Tokyo</source>, <fpage>182</fpage>–<lpage>193</lpage>.</mixed-citation></ref></ref-list></tp:taxon-treatment>
