# Supplementary material for: On the taxonomy of the genus Sacada Walker, 1862 from India, with descriptions of a new genus and two new species (Pyralinae, Pyralidae, Lepidoptera)
Source: Zookeys. 2020 Aug 20;962:139–63. doi: 10.3897/zookeys.962.51194 (PMC7452911; doi:10.3897/zookeys.962.51194)
Supplement: XML Treatment for Sacada sikkima [file zookeys.962.51194-treatment2.xml]

<!DOCTYPE tp:taxon-treatment
  PUBLIC "-//TaxonX//DTD Taxonomic Treatment Publishing DTD v0 20100105//EN" "tax-treatment-NSO.dtd">
<tp:taxon-treatment xmlns:tp="http://www.plazi.org/taxpub"><tp:treatment-meta><kwd-group><label>Taxon classification</label><kwd><named-content xmlns:xlink="http://www.w3.org/1999/xlink" content-type="kingdom">Animalia</named-content></kwd><kwd><named-content xmlns:xlink="http://www.w3.org/1999/xlink" content-type="order">Lepidoptera</named-content></kwd><kwd><named-content xmlns:xlink="http://www.w3.org/1999/xlink" content-type="family">Pyralidae</named-content></kwd></kwd-group><mixed-citation publication-type="journal"><person-group><name><surname>Singh</surname><given-names>Navneet</given-names></name><name><surname>Kirti</surname><given-names>Jagbir Singh</given-names></name><name><surname>Ranjan</surname><given-names>Rahul</given-names></name><name><surname>Chandra</surname><given-names>Kailash</given-names></name><name><surname>Speidel</surname><given-names>Wolfgang</given-names></name></person-group><article-title>On the taxonomy of the genus <italic><tp:taxon-name><tp:taxon-name-part taxon-name-part-type="genus" reg="Sacada">Sacada</tp:taxon-name-part></tp:taxon-name></italic> Walker, 1862 from India, with descriptions of a new genus and two new species (<tp:taxon-name><tp:taxon-name-part taxon-name-part-type="subfamily">Pyralinae</tp:taxon-name-part></tp:taxon-name>, <tp:taxon-name><tp:taxon-name-part taxon-name-part-type="family">Pyralidae</tp:taxon-name-part></tp:taxon-name>, <tp:taxon-name><tp:taxon-name-part taxon-name-part-type="order">Lepidoptera</tp:taxon-name-part></tp:taxon-name>)</article-title><source>Zookeys</source><day>20</day><month>8</month><year>2020</year><volume>962</volume><fpage>139</fpage><lpage>163</lpage><pub-id pub-id-type="doi">10.3897/zookeys.962.51194</pub-id></mixed-citation></tp:treatment-meta><tp:nomenclature><tp:taxon-name><object-id xmlns:xlink="http://www.w3.org/1999/xlink" content-type="arpha" xlink:type="simple">4CF4E438-FA00-57C4-BB60-D7EF063251E9</object-id>
            <tp:taxon-name-part taxon-name-part-type="genus" reg="Sacada">Sacada</tp:taxon-name-part>
            <tp:taxon-name-part taxon-name-part-type="species" reg="sikkima">sikkima</tp:taxon-name-part>
          </tp:taxon-name><tp:taxon-authority>(Moore, 1879)</tp:taxon-authority><xref ref-type="fig" rid="F1">Figs 1</xref><xref ref-type="fig" rid="F1">, 2</xref><xref ref-type="fig" rid="F4">, 19</xref><xref ref-type="fig" rid="F4">, 20</xref><tp:nomenclature-citation-list><tp:nomenclature-citation><tp:taxon-name>
                <tp:taxon-name-part taxon-name-part-type="genus" reg="Paravetta">Paravetta</tp:taxon-name-part> <tp:taxon-name-part taxon-name-part-type="species" reg="sikkima">sikkima</tp:taxon-name-part></tp:taxon-name><comment><xref ref-type="bibr" rid="B20">Moore 1879</xref>: 70.</comment></tp:nomenclature-citation></tp:nomenclature-citation-list></tp:nomenclature><tp:treatment-sec sec-type="description" id="SECID0EZ1AG"><title>Description.</title><p>Male, wingspan 28 mm (Figs <xref ref-type="fig" rid="F1">1</xref>, <xref ref-type="fig" rid="F1">2</xref>). Adult dark purplish fuscous. Forewing with a dark rufous rectangular patch near base, touching antemedial line which is highly angled in interno-median interspace; postmedial line pale, sinuous, outwardly oblique from costa to vein M<sub>2</sub>, then very oblique to inner margin; area between antemedial and postmedial line paler and beyond postmedial line darker. Hindwing pale brown; a pale, slightly waved submarginal line crossed by a dark streak at vein Cu<sub>1</sub>. <italic>Male genitalia</italic> (Figs <xref ref-type="fig" rid="F4">19</xref>, <xref ref-type="fig" rid="F4">20</xref>). Uncus broad with flaps on lateral side, gnathos reaching up to tip of uncus, tip hooked; valva simple, without any process; tegumen simple; transtilla broad with sclerotised, bifid process originating medially; juxta in form of two long arms, broad medially, spined apically; saccus deeply U-shaped; vesica membranous with fine scobination, without any cornuti.</p></tp:treatment-sec><tp:treatment-sec sec-type="diagnosis" id="SECID0EV2AG"><title>Diagnosis.</title><p><italic><tp:taxon-name><tp:taxon-name-part taxon-name-part-type="genus" reg="Sacada">Sacada</tp:taxon-name-part> <tp:taxon-name-part taxon-name-part-type="species" reg="sikkima">sikkima</tp:taxon-name-part></tp:taxon-name></italic> is externally similar to <italic><tp:taxon-name><tp:taxon-name-part taxon-name-part-type="genus" reg="Sacada">S.</tp:taxon-name-part> <tp:taxon-name-part taxon-name-part-type="species" reg="constrictalis">constrictalis</tp:taxon-name-part></tp:taxon-name></italic> from India, but differs by its larger size, and in having the postmedial line outwardly oblique from the costa to vein M<sub>2</sub>, whereas, in <italic><tp:taxon-name><tp:taxon-name-part taxon-name-part-type="genus" reg="Sacada">S.</tp:taxon-name-part> <tp:taxon-name-part taxon-name-part-type="species" reg="constrictalis">constrictalis</tp:taxon-name-part></tp:taxon-name></italic> the postmedial lines is almost straight. In the male genitalia (Figs <xref ref-type="fig" rid="F4">19</xref>, <xref ref-type="fig" rid="F4">20</xref>), the transtillar processes are longer; the juxta is larger.</p></tp:treatment-sec><tp:treatment-sec sec-type="type material" id="SECID0EG4AG"><title>Type material examined.</title><p>Lectotype (Fig. <xref ref-type="fig" rid="F1">2</xref>): <named-content xmlns:xlink="http://www.w3.org/1999/xlink" content-type="dwc:institutional_code" xlink:type="simple">BMNH</named-content> (E) 1626971, male, Darjeeling, Moore coll. 94–106, <italic><tp:taxon-name><tp:taxon-name-part taxon-name-part-type="genus" reg="Paravetta">Paravetta</tp:taxon-name-part> <tp:taxon-name-part taxon-name-part-type="species" reg="sikkima">sikkima</tp:taxon-name-part></tp:taxon-name></italic> Moore, det. M. Shaffer, 1976.</p></tp:treatment-sec><tp:treatment-sec sec-type="material" id="SECID0EA5AG"><title>Other material examined.</title><p>India, Sikkim: 1 ♂, Dodak, 24.ix.2014, leg. R. Ranjan (Coll. NZC<named-content xmlns:xlink="http://www.w3.org/1999/xlink" content-type="dwc:institutional_code" xlink:type="simple">ZSI</named-content>). India, Uttarakhand: 1 ♂, Dehradun, 22.v.2014, leg. R. Ranjan (Coll. NZC<named-content xmlns:xlink="http://www.w3.org/1999/xlink" content-type="dwc:institutional_code" xlink:type="simple">ZSI</named-content>). India, Meghalaya: 1 ♂, Umtasor, 15.ix.2014, leg. R. Ranjan (Coll. NZC<named-content xmlns:xlink="http://www.w3.org/1999/xlink" content-type="dwc:institutional_code" xlink:type="simple">ZSI</named-content>). India, Mizoram: 1 ♂, Mamit, 08.ix.2016, leg. R. Ranjan (Coll. NZC<named-content xmlns:xlink="http://www.w3.org/1999/xlink" content-type="dwc:institutional_code" xlink:type="simple">ZSI</named-content>); India, Arunachal Pradesh: 1 ♂, Dibang valley, Italin, 26.x.2017, leg. R. Ranjan (Coll. NZC<named-content xmlns:xlink="http://www.w3.org/1999/xlink" content-type="dwc:institutional_code" xlink:type="simple">ZSI</named-content>).</p></tp:treatment-sec><tp:treatment-sec><!--Section generated to contain objects referenced in tp:taxon-treatment.--><fig id="F1" position="float" orientation="portrait"><object-id xmlns:xlink="http://www.w3.org/1999/xlink" content-type="doi" xlink:type="simple">10.3897/zookeys.962.51194.figures1-6</object-id><object-id xmlns:xlink="http://www.w3.org/1999/xlink" content-type="arpha" xlink:type="simple">511392B2-CFB2-5BA3-AB5F-B0B884043120</object-id><label>Figures 1–6.</label><caption><p>Adults of <italic><tp:taxon-name><tp:taxon-name-part taxon-name-part-type="genus" reg="Sacada">Sacada</tp:taxon-name-part></tp:taxon-name></italic> spp. <bold>1</bold><italic><tp:taxon-name><tp:taxon-name-part taxon-name-part-type="genus" reg="Sacada">S.</tp:taxon-name-part> <tp:taxon-name-part taxon-name-part-type="species" reg="sikkima">sikkima</tp:taxon-name-part></tp:taxon-name></italic> (Moore) (male), India <bold>2</bold><italic><tp:taxon-name><tp:taxon-name-part taxon-name-part-type="genus" reg="Sacada">S.</tp:taxon-name-part> <tp:taxon-name-part taxon-name-part-type="species" reg="sikkima">sikkima</tp:taxon-name-part></tp:taxon-name></italic> (Moore) (male), lectotype, Darjeeling, India <bold>3</bold><italic><tp:taxon-name><tp:taxon-name-part taxon-name-part-type="genus" reg="Sacada">S.</tp:taxon-name-part> <tp:taxon-name-part taxon-name-part-type="species" reg="constrictalis">constrictalis</tp:taxon-name-part></tp:taxon-name></italic> (Ragonot) (male), India <bold>4, 5</bold><italic><tp:taxon-name><tp:taxon-name-part taxon-name-part-type="genus" reg="Sacada">S.</tp:taxon-name-part> <tp:taxon-name-part taxon-name-part-type="species" reg="discinota">discinota</tp:taxon-name-part></tp:taxon-name></italic> (Moore) (male), India <bold>6</bold><italic><tp:taxon-name><tp:taxon-name-part taxon-name-part-type="genus" reg="Sacada">S.</tp:taxon-name-part> <tp:taxon-name-part taxon-name-part-type="species" reg="discinota">discinota</tp:taxon-name-part></tp:taxon-name></italic> (Moore) (male), lectotype, Darjeeling, India. Scale bars: 5 mm (<bold>1</bold>); 12.7 mm (<bold>3–5</bold>).</p></caption><graphic xmlns:xlink="http://www.w3.org/1999/xlink" xlink:href="zookeys-962-139-g001.jpg" position="float" orientation="portrait" xlink:type="simple" id="oo_443709.jpg"><uri content-type="original_file" xlink:type="simple">https://binary.pensoft.net/fig/443709</uri></graphic></fig><fig id="F4" position="float" orientation="portrait"><object-id xmlns:xlink="http://www.w3.org/1999/xlink" content-type="doi" xlink:type="simple">10.3897/zookeys.962.51194.figures19-26</object-id><object-id xmlns:xlink="http://www.w3.org/1999/xlink" content-type="arpha" xlink:type="simple">7E3EAE46-EE87-5513-969F-8549E9D18E24</object-id><label>Figures 19–26.</label><caption><p>Male genitalia of <italic><tp:taxon-name><tp:taxon-name-part taxon-name-part-type="genus" reg="Sacada">Sacada</tp:taxon-name-part></tp:taxon-name></italic> spp. <bold>19, 20</bold> Male genitalia of <italic><tp:taxon-name><tp:taxon-name-part taxon-name-part-type="genus" reg="Sacada">S.</tp:taxon-name-part> <tp:taxon-name-part taxon-name-part-type="species" reg="sikkima">sikkima</tp:taxon-name-part></tp:taxon-name></italic> (Moore) <bold>21, 22</bold> male genitalia of <italic><tp:taxon-name><tp:taxon-name-part taxon-name-part-type="genus" reg="Sacada">S.</tp:taxon-name-part> <tp:taxon-name-part taxon-name-part-type="species" reg="constrictalis">constrictalis</tp:taxon-name-part></tp:taxon-name></italic> (Ragonot) <bold>23, 24</bold> male genitalia of <italic><tp:taxon-name><tp:taxon-name-part taxon-name-part-type="genus" reg="Sacada">S.</tp:taxon-name-part> <tp:taxon-name-part taxon-name-part-type="species" reg="discinota">discinota</tp:taxon-name-part></tp:taxon-name></italic> (Moore) <bold>25, 26</bold> male genitalia of <italic><tp:taxon-name><tp:taxon-name-part taxon-name-part-type="genus" reg="Sacada">S.</tp:taxon-name-part> <tp:taxon-name-part taxon-name-part-type="species" reg="unilinealis">unilinealis</tp:taxon-name-part></tp:taxon-name></italic> Hampson.</p></caption><graphic xmlns:xlink="http://www.w3.org/1999/xlink" xlink:href="zookeys-962-139-g004.jpg" position="float" orientation="portrait" xlink:type="simple" id="oo_443712.jpg"><uri content-type="original_file" xlink:type="simple">https://binary.pensoft.net/fig/443712</uri></graphic></fig></tp:treatment-sec><ref-list><ref id="B20"><mixed-citation xmlns:xlink="http://www.w3.org/1999/xlink" xlink:type="simple"><person-group><name name-style="western"><surname>Moore</surname><given-names>F</given-names></name></person-group> (<year>1879</year>) <article-title>Descriptions of Indian <tp:taxon-name><tp:taxon-name-part taxon-name-part-type="suborder">Heterocera</tp:taxon-name-part></tp:taxon-name> from the collection of the late Mr W. S. Atkinson.</article-title> In: <person-group><name name-style="western"><surname>Hewitson</surname><given-names>WC</given-names></name><name name-style="western"><surname>Moore</surname><given-names>F</given-names></name></person-group> (<role>Eds</role>) <issue-title>Descriptions of new Indian lepidopterous insects from the collection of the late Mr W.</issue-title><source>S. Atkinson, with an introductory notice, by Arthur Grote 1. The Asiatic Society of Bengal, Taylor &amp; Francis, Calcutta &amp; London</source>, <fpage>5</fpage>–<lpage>88</lpage>.</mixed-citation></ref></ref-list></tp:taxon-treatment>
