# Supplementary material for: On the taxonomy of the genus Sacada Walker, 1862 from India, with descriptions of a new genus and two new species (Pyralinae, Pyralidae, Lepidoptera)
Source: Zookeys. 2020 Aug 20;962:139–63. doi: 10.3897/zookeys.962.51194 (PMC7452911; doi:10.3897/zookeys.962.51194)
Supplement: XML Treatment for Sacada discinota [file zookeys.962.51194-treatment4.xml]

<!DOCTYPE tp:taxon-treatment
  PUBLIC "-//TaxonX//DTD Taxonomic Treatment Publishing DTD v0 20100105//EN" "tax-treatment-NSO.dtd">
<tp:taxon-treatment xmlns:tp="http://www.plazi.org/taxpub"><tp:treatment-meta><kwd-group><label>Taxon classification</label><kwd><named-content xmlns:xlink="http://www.w3.org/1999/xlink" content-type="kingdom">Animalia</named-content></kwd><kwd><named-content xmlns:xlink="http://www.w3.org/1999/xlink" content-type="order">Lepidoptera</named-content></kwd><kwd><named-content xmlns:xlink="http://www.w3.org/1999/xlink" content-type="family">Pyralidae</named-content></kwd></kwd-group><mixed-citation publication-type="journal"><person-group><name><surname>Singh</surname><given-names>Navneet</given-names></name><name><surname>Kirti</surname><given-names>Jagbir Singh</given-names></name><name><surname>Ranjan</surname><given-names>Rahul</given-names></name><name><surname>Chandra</surname><given-names>Kailash</given-names></name><name><surname>Speidel</surname><given-names>Wolfgang</given-names></name></person-group><article-title>On the taxonomy of the genus <italic><tp:taxon-name><tp:taxon-name-part taxon-name-part-type="genus" reg="Sacada">Sacada</tp:taxon-name-part></tp:taxon-name></italic> Walker, 1862 from India, with descriptions of a new genus and two new species (<tp:taxon-name><tp:taxon-name-part taxon-name-part-type="subfamily">Pyralinae</tp:taxon-name-part></tp:taxon-name>, <tp:taxon-name><tp:taxon-name-part taxon-name-part-type="family">Pyralidae</tp:taxon-name-part></tp:taxon-name>, <tp:taxon-name><tp:taxon-name-part taxon-name-part-type="order">Lepidoptera</tp:taxon-name-part></tp:taxon-name>)</article-title><source>Zookeys</source><day>20</day><month>8</month><year>2020</year><volume>962</volume><fpage>139</fpage><lpage>163</lpage><pub-id pub-id-type="doi">10.3897/zookeys.962.51194</pub-id></mixed-citation></tp:treatment-meta><tp:nomenclature><tp:taxon-name><object-id xmlns:xlink="http://www.w3.org/1999/xlink" content-type="arpha" xlink:type="simple">6D0E653B-DA57-57B1-AFFF-BAEB265FF351</object-id>
            <tp:taxon-name-part taxon-name-part-type="genus" reg="Sacada">Sacada</tp:taxon-name-part>
            <tp:taxon-name-part taxon-name-part-type="species" reg="discinota">discinota</tp:taxon-name-part>
          </tp:taxon-name><tp:taxon-authority>(Moore, 1865)</tp:taxon-authority><xref ref-type="fig" rid="F1">Figs 4–6</xref><xref ref-type="fig" rid="F4">, 23</xref><xref ref-type="fig" rid="F4">, 24</xref><tp:nomenclature-citation-list><tp:nomenclature-citation><tp:taxon-name>
                <tp:taxon-name-part taxon-name-part-type="genus" reg="Paravetta">Paravetta</tp:taxon-name-part> <tp:taxon-name-part taxon-name-part-type="species" reg="discinota">discinota</tp:taxon-name-part></tp:taxon-name><comment><xref ref-type="bibr" rid="B19">Moore 1865</xref>: 814, pl. 43 fig. 3.</comment></tp:nomenclature-citation></tp:nomenclature-citation-list></tp:nomenclature><tp:treatment-sec sec-type="description" id="SECID0E3EBG"><title>Description.</title><p><bold>Male</bold>, wingspan 32 mm (Figs <xref ref-type="fig" rid="F1">4–6</xref>). Forewing pale brown, a pale antemedial line, acutely angled in interno-median interspace with fuscous brown rectangular patch on its inner area and a similar postmedial line acutely angled at vein M<sub>1</sub> (in one Golitar (Sikkim) specimen, angled antemedial line touches postmedial line at vein Cu<sub>2</sub>; Fig. <xref ref-type="fig" rid="F1">4</xref>); area between two lines pale brown with oblique ferruginous reniform spot. Hindwing pale; traces of a waved submarginal line; underside paler with similar markings. Thorax with long, brown patagia. <bold><italic>Male genitalia</italic></bold> (Figs <xref ref-type="fig" rid="F4">23</xref>, <xref ref-type="fig" rid="F4">24</xref>). Uncus broad, laterally folded, apically rounded; gnathos short and well developed, reaching up to midst of uncus, tip hooked; valva simple, without any process; tegumen broad; transtilla broad, a sclerotised flap-like process originating medially; juxta long, broad, slightly constricted at apex; vinculum U-shaped; aedeagus long, sclerotized carinal plate with numerous spikes; vesica membranous with fine scobination, cornuti absent.</p></tp:treatment-sec><tp:treatment-sec sec-type="diagnosis" id="SECID0E2FBG"><title>Diagnosis.</title><p>Among the <italic><tp:taxon-name><tp:taxon-name-part taxon-name-part-type="genus" reg="Sacada">Sacada</tp:taxon-name-part></tp:taxon-name></italic> species reported from India, <italic><tp:taxon-name><tp:taxon-name-part taxon-name-part-type="genus" reg="Sacada">S.</tp:taxon-name-part> <tp:taxon-name-part taxon-name-part-type="species" reg="discinota">discinota</tp:taxon-name-part></tp:taxon-name></italic> is externally similar to <italic><tp:taxon-name><tp:taxon-name-part taxon-name-part-type="genus" reg="Sacada">S.</tp:taxon-name-part> <tp:taxon-name-part taxon-name-part-type="species" reg="sikkima">sikkima</tp:taxon-name-part></tp:taxon-name></italic> and <italic><tp:taxon-name><tp:taxon-name-part taxon-name-part-type="genus" reg="Sacada">S.</tp:taxon-name-part> <tp:taxon-name-part taxon-name-part-type="species" reg="constrictalis">constrictalis</tp:taxon-name-part></tp:taxon-name></italic> due to the highly angled antemedial and postmedial lines, but it is distinct from both of these congeners by its paler hindwings.</p></tp:treatment-sec><tp:treatment-sec sec-type="type material" id="SECID0EJHBG"><title>Type material examined.</title><p>Lectotype (Fig. <xref ref-type="fig" rid="F1">6</xref>): <named-content xmlns:xlink="http://www.w3.org/1999/xlink" content-type="dwc:institutional_code" xlink:type="simple">BMNH</named-content> (E) 1627006, male, Darjeeling, Moore Coll. 94–106, <italic><tp:taxon-name><tp:taxon-name-part taxon-name-part-type="genus" reg="Paravetta">Paravetta</tp:taxon-name-part> <tp:taxon-name-part taxon-name-part-type="species" reg="discinota">discinota</tp:taxon-name-part></tp:taxon-name></italic> Moore, det. M. Shaffer, 1976.</p></tp:treatment-sec><tp:treatment-sec sec-type="material" id="SECID0EDIBG"><title>Other material examined.</title><p>India, Sikkim: 4 ♂, Golitar, 20.ix.2014, leg. R. Ranjan (Coll. NZC<named-content xmlns:xlink="http://www.w3.org/1999/xlink" content-type="dwc:institutional_code" xlink:type="simple">ZSI</named-content>); 1 ♂, Dodak, 24.ix.2014; 6 ♂, Golitar, 30.iv.2014, leg. R. Ranjan (Coll. NZC<named-content xmlns:xlink="http://www.w3.org/1999/xlink" content-type="dwc:institutional_code" xlink:type="simple">ZSI</named-content>); 3 ♂, Golitar, 19.ix.2014, leg. R. Ranjan (Coll. NZC<named-content xmlns:xlink="http://www.w3.org/1999/xlink" content-type="dwc:institutional_code" xlink:type="simple">ZSI</named-content>); 1 ♂, Chungthang, 26.iv.2014, leg. R. Ranjan (Coll. NZC<named-content xmlns:xlink="http://www.w3.org/1999/xlink" content-type="dwc:institutional_code" xlink:type="simple">ZSI</named-content>).</p></tp:treatment-sec><tp:treatment-sec sec-type="remarks" id="SECID0E4IBG"><title>Remark.</title><p>The lectotype is hereby formally designated.</p><fig id="F1" position="float" orientation="portrait"><object-id xmlns:xlink="http://www.w3.org/1999/xlink" content-type="doi" xlink:type="simple">10.3897/zookeys.962.51194.figures1-6</object-id><object-id xmlns:xlink="http://www.w3.org/1999/xlink" content-type="arpha" xlink:type="simple">511392B2-CFB2-5BA3-AB5F-B0B884043120</object-id><label>Figures 1–6.</label><caption><p>Adults of <italic><tp:taxon-name><tp:taxon-name-part taxon-name-part-type="genus" reg="Sacada">Sacada</tp:taxon-name-part></tp:taxon-name></italic> spp. <bold>1</bold><italic><tp:taxon-name><tp:taxon-name-part taxon-name-part-type="genus" reg="Sacada">S.</tp:taxon-name-part> <tp:taxon-name-part taxon-name-part-type="species" reg="sikkima">sikkima</tp:taxon-name-part></tp:taxon-name></italic> (Moore) (male), India <bold>2</bold><italic><tp:taxon-name><tp:taxon-name-part taxon-name-part-type="genus" reg="Sacada">S.</tp:taxon-name-part> <tp:taxon-name-part taxon-name-part-type="species" reg="sikkima">sikkima</tp:taxon-name-part></tp:taxon-name></italic> (Moore) (male), lectotype, Darjeeling, India <bold>3</bold><italic><tp:taxon-name><tp:taxon-name-part taxon-name-part-type="genus" reg="Sacada">S.</tp:taxon-name-part> <tp:taxon-name-part taxon-name-part-type="species" reg="constrictalis">constrictalis</tp:taxon-name-part></tp:taxon-name></italic> (Ragonot) (male), India <bold>4, 5</bold><italic><tp:taxon-name><tp:taxon-name-part taxon-name-part-type="genus" reg="Sacada">S.</tp:taxon-name-part> <tp:taxon-name-part taxon-name-part-type="species" reg="discinota">discinota</tp:taxon-name-part></tp:taxon-name></italic> (Moore) (male), India <bold>6</bold><italic><tp:taxon-name><tp:taxon-name-part taxon-name-part-type="genus" reg="Sacada">S.</tp:taxon-name-part> <tp:taxon-name-part taxon-name-part-type="species" reg="discinota">discinota</tp:taxon-name-part></tp:taxon-name></italic> (Moore) (male), lectotype, Darjeeling, India. Scale bars: 5 mm (<bold>1</bold>); 12.7 mm (<bold>3–5</bold>).</p></caption><graphic xmlns:xlink="http://www.w3.org/1999/xlink" xlink:href="zookeys-962-139-g001.jpg" position="float" orientation="portrait" xlink:type="simple" id="oo_443709.jpg"><uri content-type="original_file" xlink:type="simple">https://binary.pensoft.net/fig/443709</uri></graphic></fig></tp:treatment-sec><tp:treatment-sec><!--Section generated to contain objects referenced in tp:taxon-treatment.--><fig id="F4" position="float" orientation="portrait"><object-id xmlns:xlink="http://www.w3.org/1999/xlink" content-type="doi" xlink:type="simple">10.3897/zookeys.962.51194.figures19-26</object-id><object-id xmlns:xlink="http://www.w3.org/1999/xlink" content-type="arpha" xlink:type="simple">7E3EAE46-EE87-5513-969F-8549E9D18E24</object-id><label>Figures 19–26.</label><caption><p>Male genitalia of <italic><tp:taxon-name><tp:taxon-name-part taxon-name-part-type="genus" reg="Sacada">Sacada</tp:taxon-name-part></tp:taxon-name></italic> spp. <bold>19, 20</bold> Male genitalia of <italic><tp:taxon-name><tp:taxon-name-part taxon-name-part-type="genus" reg="Sacada">S.</tp:taxon-name-part> <tp:taxon-name-part taxon-name-part-type="species" reg="sikkima">sikkima</tp:taxon-name-part></tp:taxon-name></italic> (Moore) <bold>21, 22</bold> male genitalia of <italic><tp:taxon-name><tp:taxon-name-part taxon-name-part-type="genus" reg="Sacada">S.</tp:taxon-name-part> <tp:taxon-name-part taxon-name-part-type="species" reg="constrictalis">constrictalis</tp:taxon-name-part></tp:taxon-name></italic> (Ragonot) <bold>23, 24</bold> male genitalia of <italic><tp:taxon-name><tp:taxon-name-part taxon-name-part-type="genus" reg="Sacada">S.</tp:taxon-name-part> <tp:taxon-name-part taxon-name-part-type="species" reg="discinota">discinota</tp:taxon-name-part></tp:taxon-name></italic> (Moore) <bold>25, 26</bold> male genitalia of <italic><tp:taxon-name><tp:taxon-name-part taxon-name-part-type="genus" reg="Sacada">S.</tp:taxon-name-part> <tp:taxon-name-part taxon-name-part-type="species" reg="unilinealis">unilinealis</tp:taxon-name-part></tp:taxon-name></italic> Hampson.</p></caption><graphic xmlns:xlink="http://www.w3.org/1999/xlink" xlink:href="zookeys-962-139-g004.jpg" position="float" orientation="portrait" xlink:type="simple" id="oo_443712.jpg"><uri content-type="original_file" xlink:type="simple">https://binary.pensoft.net/fig/443712</uri></graphic></fig></tp:treatment-sec><ref-list><ref id="B19"><mixed-citation xmlns:xlink="http://www.w3.org/1999/xlink" xlink:type="simple"><person-group><name name-style="western"><surname>Moore</surname><given-names>F</given-names></name></person-group> (<year>1865</year>) <article-title>On the lepidopterous insects of Bengal.</article-title><source>Proceedings of the General Meetings for Scientific Business of the Zoological Society of London</source><volume>1865</volume>: <fpage>755</fpage>–<lpage>823</lpage>. <ext-link xlink:type="simple" ext-link-type="doi" xlink:href="10.1111/j.1469-7998.1865.tb02432.x">https://doi.org/10.1111/j.1469-7998.1865.tb02432.x</ext-link></mixed-citation></ref></ref-list></tp:taxon-treatment>
