# Supplementary material for: On the taxonomy of the genus Sacada Walker, 1862 from India, with descriptions of a new genus and two new species (Pyralinae, Pyralidae, Lepidoptera)
Source: Zookeys. 2020 Aug 20;962:139–63. doi: 10.3897/zookeys.962.51194 (PMC7452911; doi:10.3897/zookeys.962.51194)
Supplement: XML Treatment for Sacada umtasorensis [file zookeys.962.51194-treatment8.xml]

<!DOCTYPE tp:taxon-treatment
  PUBLIC "-//TaxonX//DTD Taxonomic Treatment Publishing DTD v0 20100105//EN" "tax-treatment-NSO.dtd">
<tp:taxon-treatment xmlns:tp="http://www.plazi.org/taxpub"><tp:treatment-meta><kwd-group><label>Taxon classification</label><kwd><named-content xmlns:xlink="http://www.w3.org/1999/xlink" content-type="kingdom">Animalia</named-content></kwd><kwd><named-content xmlns:xlink="http://www.w3.org/1999/xlink" content-type="order">Lepidoptera</named-content></kwd><kwd><named-content xmlns:xlink="http://www.w3.org/1999/xlink" content-type="family">Pyralidae</named-content></kwd></kwd-group><mixed-citation publication-type="journal"><person-group><name><surname>Singh</surname><given-names>Navneet</given-names></name><name><surname>Kirti</surname><given-names>Jagbir Singh</given-names></name><name><surname>Ranjan</surname><given-names>Rahul</given-names></name><name><surname>Chandra</surname><given-names>Kailash</given-names></name><name><surname>Speidel</surname><given-names>Wolfgang</given-names></name></person-group><article-title>On the taxonomy of the genus <italic><tp:taxon-name><tp:taxon-name-part taxon-name-part-type="genus" reg="Sacada">Sacada</tp:taxon-name-part></tp:taxon-name></italic> Walker, 1862 from India, with descriptions of a new genus and two new species (<tp:taxon-name><tp:taxon-name-part taxon-name-part-type="subfamily">Pyralinae</tp:taxon-name-part></tp:taxon-name>, <tp:taxon-name><tp:taxon-name-part taxon-name-part-type="family">Pyralidae</tp:taxon-name-part></tp:taxon-name>, <tp:taxon-name><tp:taxon-name-part taxon-name-part-type="order">Lepidoptera</tp:taxon-name-part></tp:taxon-name>)</article-title><source>Zookeys</source><day>20</day><month>8</month><year>2020</year><volume>962</volume><fpage>139</fpage><lpage>163</lpage><pub-id pub-id-type="doi">10.3897/zookeys.962.51194</pub-id></mixed-citation></tp:treatment-meta><tp:nomenclature><tp:taxon-name><object-id xmlns:xlink="http://www.w3.org/1999/xlink" content-type="arpha" xlink:type="simple">0F5D6089-1C47-5B48-9089-A7E0A44793CD</object-id>
            <tp:taxon-name-part taxon-name-part-type="genus" reg="Sacada">Sacada</tp:taxon-name-part>
            <tp:taxon-name-part taxon-name-part-type="species" reg="umtasorensis">umtasorensis</tp:taxon-name-part>
            <object-id xmlns:xlink="http://www.w3.org/1999/xlink" content-type="zoobank" xlink:type="simple">http://zoobank.org/AE3EC692-2759-4260-829C-C01F12F03392</object-id>
          </tp:taxon-name><tp:taxon-authority>N. Singh, Kirti &amp; Ranjan</tp:taxon-authority><tp:taxon-status xmlns:xlink="http://www.w3.org/1999/xlink" xlink:type="simple">sp. nov.</tp:taxon-status><xref ref-type="fig" rid="F2">Figs 11</xref><xref ref-type="fig" rid="F5">, 29</xref><xref ref-type="fig" rid="F5">, 30</xref></tp:nomenclature><tp:treatment-sec sec-type="description" id="SECID0ERZBG"><title>Description.</title><p><bold>Male</bold>, wingspan 30 mm (Fig. <xref ref-type="fig" rid="F2">11</xref>). Rufous brown. Forewing with a sinuous medial fuscous line outwardly oblique from costa to vein Cu<sub>2</sub>, then broadly and inwardly rounded to meet inner margin; a band of paler scales on discocellular; postmedial fuscous line, slightly curved, inwardly oblique from costa to inner margin; inner area of medial line and outer area of postmedial line bordered with ochreous scales; a broad ferruginous band beyond postmedial line; a fine marginal line, cilia brownish; underside rufous with inner area ochreous. Hindwing pale fuscous with rufous tinge; traces of diffused, postmedial fuscous line; a fine marginal line present; underside rufous. <bold><italic>Male genitalia</italic></bold> (Figs <xref ref-type="fig" rid="F5">29</xref>, <xref ref-type="fig" rid="F5">30</xref>): uncus hooded with baso-lateral flaps; gnathos curved distally, hooked, tip pointed, broadened before tip; valva simple; transtilla broad with two apical, small thumb-like processes; juxta narrow, mediolateral area constricted, bifid apically with both the arms bearing spikes; vinculum U-shaped; aedeagus apex with single row of small spines; base of vesica densely scobinated and the scobination gradually becomes sparse towards apex.</p></tp:treatment-sec><tp:treatment-sec sec-type="diagnosis" id="SECID0EK1BG"><title>Diagnosis.</title><p><italic><tp:taxon-name><tp:taxon-name-part taxon-name-part-type="genus" reg="Sacada">Sacada</tp:taxon-name-part> <tp:taxon-name-part taxon-name-part-type="species" reg="umtasorensis">umtasorensis</tp:taxon-name-part></tp:taxon-name></italic> sp. nov., distributed in Meghalaya is most closely similar to its allopatric relative <italic><tp:taxon-name><tp:taxon-name-part taxon-name-part-type="genus" reg="Sacada">S.</tp:taxon-name-part> <tp:taxon-name-part taxon-name-part-type="species" reg="dzonguensis">dzonguensis</tp:taxon-name-part></tp:taxon-name></italic> sp. nov., (distributed in Sikkim) (Fig. <xref ref-type="fig" rid="F2">10</xref>), but it is distinct by the oblique postmedial line from costa to inner margin, whereas in <italic><tp:taxon-name><tp:taxon-name-part taxon-name-part-type="genus" reg="Sacada">S.</tp:taxon-name-part> <tp:taxon-name-part taxon-name-part-type="species" reg="dzonguensis">dzonguensis</tp:taxon-name-part></tp:taxon-name></italic>, the postmedial line is straight from the costa to the radial vein and then oblique to the inner margin. In the male genitalia of <italic><tp:taxon-name><tp:taxon-name-part taxon-name-part-type="genus" reg="Sacada">S.</tp:taxon-name-part> <tp:taxon-name-part taxon-name-part-type="species" reg="umtasorensis">umtasorensis</tp:taxon-name-part></tp:taxon-name></italic> (Figs <xref ref-type="fig" rid="F5">29</xref>, <xref ref-type="fig" rid="F5">30</xref>), the juxta is narrow with the two apical lobes exhibiting more spines, and the aedeagus apex has a single row of small spines, whereas in <italic><tp:taxon-name><tp:taxon-name-part taxon-name-part-type="genus" reg="Sacada">S.</tp:taxon-name-part> <tp:taxon-name-part taxon-name-part-type="species" reg="dzonguensis">dzonguensis</tp:taxon-name-part></tp:taxon-name></italic> (Figs <xref ref-type="fig" rid="F5">27</xref>, <xref ref-type="fig" rid="F5">28</xref>), the juxta is broad, the apical lobes have fewer spines, and the aedeagus apex exhibits multiple rows of small spines.</p></tp:treatment-sec><tp:treatment-sec sec-type="type material" id="SECID0E23BG"><title>Type material.</title><p><bold><italic>Holotype</italic></bold>, male. India, Meghalaya: Umtasor, 16.ix.2014, leg. R. Ranjan (Coll. NZC<named-content xmlns:xlink="http://www.w3.org/1999/xlink" content-type="dwc:institutional_code" xlink:type="simple">ZSI</named-content>).</p><p><bold><italic>Paratypes</italic></bold> (9 ♂), India, Meghalaya: 1 ♂, Umtasor, 15.ix.2014; 8 ♂, 16.ix.2014, leg. R. Ranjan (Coll. NZC<named-content xmlns:xlink="http://www.w3.org/1999/xlink" content-type="dwc:institutional_code" xlink:type="simple">ZSI</named-content>).</p></tp:treatment-sec><tp:treatment-sec sec-type="etymology" id="SECID0EX4BG"><title>Etymology.</title><p>The species is named after its type locality Umtasor, Meghalaya, India.</p><fig id="F2" position="float" orientation="portrait"><object-id xmlns:xlink="http://www.w3.org/1999/xlink" content-type="doi" xlink:type="simple">10.3897/zookeys.962.51194.figures7-12</object-id><object-id xmlns:xlink="http://www.w3.org/1999/xlink" content-type="arpha" xlink:type="simple">35A70305-405F-56B3-8006-E1755DEC3F77</object-id><label>Figures 7–12.</label><caption><p>Adults of <italic><tp:taxon-name><tp:taxon-name-part taxon-name-part-type="genus" reg="Sacada">Sacada</tp:taxon-name-part></tp:taxon-name></italic> spp. <bold>7</bold><italic><tp:taxon-name><tp:taxon-name-part taxon-name-part-type="genus" reg="Sacada">S.</tp:taxon-name-part> <tp:taxon-name-part taxon-name-part-type="species" reg="unilinealis">unilinealis</tp:taxon-name-part></tp:taxon-name></italic> Hampson (male), India <bold>8</bold><italic><tp:taxon-name><tp:taxon-name-part taxon-name-part-type="genus" reg="Sacada">S.</tp:taxon-name-part> <tp:taxon-name-part taxon-name-part-type="species" reg="unilinealis">unilinealis</tp:taxon-name-part></tp:taxon-name></italic> Hampson (male), holotype, Sikkim, India <bold>9</bold><italic><tp:taxon-name><tp:taxon-name-part taxon-name-part-type="genus" reg="Sacada">S.</tp:taxon-name-part> <tp:taxon-name-part taxon-name-part-type="species" reg="inordinata">inordinata</tp:taxon-name-part></tp:taxon-name></italic> (Walker) (male), holotype, Darjeeling, India <bold>10</bold><italic><tp:taxon-name><tp:taxon-name-part taxon-name-part-type="genus" reg="Sacada">S.</tp:taxon-name-part> <tp:taxon-name-part taxon-name-part-type="species" reg="dzonguensis">dzonguensis</tp:taxon-name-part></tp:taxon-name></italic>, sp. nov. (male), India. <bold>11</bold><italic><tp:taxon-name><tp:taxon-name-part taxon-name-part-type="genus" reg="Sacada">S.</tp:taxon-name-part> <tp:taxon-name-part taxon-name-part-type="species" reg="umtasorensis">umtasorensis</tp:taxon-name-part></tp:taxon-name></italic>, sp. nov. (male), India <bold>12</bold><italic><tp:taxon-name><tp:taxon-name-part taxon-name-part-type="genus" reg="Sacada">S.</tp:taxon-name-part> <tp:taxon-name-part taxon-name-part-type="species" reg="pallescens">pallescens</tp:taxon-name-part></tp:taxon-name></italic> Hampson (male), India. Scale bars: 5 mm (<bold>7, 10, 11</bold>); 12.7 mm (<bold>12</bold>).</p></caption><graphic xmlns:xlink="http://www.w3.org/1999/xlink" xlink:href="zookeys-962-139-g002.jpg" position="float" orientation="portrait" xlink:type="simple" id="oo_443710.jpg"><uri content-type="original_file" xlink:type="simple">https://binary.pensoft.net/fig/443710</uri></graphic></fig></tp:treatment-sec><tp:treatment-sec><!--Section generated to contain objects referenced in tp:taxon-treatment.--><fig id="F5" position="float" orientation="portrait"><object-id xmlns:xlink="http://www.w3.org/1999/xlink" content-type="doi" xlink:type="simple">10.3897/zookeys.962.51194.figures27-32</object-id><object-id xmlns:xlink="http://www.w3.org/1999/xlink" content-type="arpha" xlink:type="simple">3650562C-CE66-51AA-A9F7-AA5E6BFA0B52</object-id><label>Figures 27–32.</label><caption><p>Male genitalia of <italic><tp:taxon-name><tp:taxon-name-part taxon-name-part-type="genus" reg="Sacada">Sacada</tp:taxon-name-part></tp:taxon-name></italic> spp. <bold>27, 28</bold> Male genitalia of <italic><tp:taxon-name><tp:taxon-name-part taxon-name-part-type="genus" reg="Sacada">S.</tp:taxon-name-part> <tp:taxon-name-part taxon-name-part-type="species" reg="dzonguensis">dzonguensis</tp:taxon-name-part></tp:taxon-name></italic>, sp. nov. <bold>29, 30</bold> male genitalia of <italic><tp:taxon-name><tp:taxon-name-part taxon-name-part-type="genus" reg="Sacada">S.</tp:taxon-name-part> <tp:taxon-name-part taxon-name-part-type="species" reg="umtasorensis">umtasorensis</tp:taxon-name-part></tp:taxon-name></italic>, sp. nov. <bold>31, 32</bold> male genitalia of <italic><tp:taxon-name><tp:taxon-name-part taxon-name-part-type="genus" reg="Sacada">S.</tp:taxon-name-part> <tp:taxon-name-part taxon-name-part-type="species" reg="pallescens">pallescens</tp:taxon-name-part></tp:taxon-name></italic> Hampson.</p></caption><graphic xmlns:xlink="http://www.w3.org/1999/xlink" xlink:href="zookeys-962-139-g005.jpg" position="float" orientation="portrait" xlink:type="simple" id="oo_443713.jpg"><uri content-type="original_file" xlink:type="simple">https://binary.pensoft.net/fig/443713</uri></graphic></fig></tp:treatment-sec></tp:taxon-treatment>
