# Supplementary material for: On the taxonomy of the genus Sacada Walker, 1862 from India, with descriptions of a new genus and two new species (Pyralinae, Pyralidae, Lepidoptera)
Source: Zookeys. 2020 Aug 20;962:139–63. doi: 10.3897/zookeys.962.51194 (PMC7452911; doi:10.3897/zookeys.962.51194)
Supplement: XML Treatment for Sacada pallescens [file zookeys.962.51194-treatment9.xml]

<!DOCTYPE tp:taxon-treatment
  PUBLIC "-//TaxonX//DTD Taxonomic Treatment Publishing DTD v0 20100105//EN" "tax-treatment-NSO.dtd">
<tp:taxon-treatment xmlns:tp="http://www.plazi.org/taxpub"><tp:treatment-meta><kwd-group><label>Taxon classification</label><kwd><named-content xmlns:xlink="http://www.w3.org/1999/xlink" content-type="kingdom">Animalia</named-content></kwd><kwd><named-content xmlns:xlink="http://www.w3.org/1999/xlink" content-type="order">Lepidoptera</named-content></kwd><kwd><named-content xmlns:xlink="http://www.w3.org/1999/xlink" content-type="family">Pyralidae</named-content></kwd></kwd-group><mixed-citation publication-type="journal"><person-group><name><surname>Singh</surname><given-names>Navneet</given-names></name><name><surname>Kirti</surname><given-names>Jagbir Singh</given-names></name><name><surname>Ranjan</surname><given-names>Rahul</given-names></name><name><surname>Chandra</surname><given-names>Kailash</given-names></name><name><surname>Speidel</surname><given-names>Wolfgang</given-names></name></person-group><article-title>On the taxonomy of the genus <italic><tp:taxon-name><tp:taxon-name-part taxon-name-part-type="genus" reg="Sacada">Sacada</tp:taxon-name-part></tp:taxon-name></italic> Walker, 1862 from India, with descriptions of a new genus and two new species (<tp:taxon-name><tp:taxon-name-part taxon-name-part-type="subfamily">Pyralinae</tp:taxon-name-part></tp:taxon-name>, <tp:taxon-name><tp:taxon-name-part taxon-name-part-type="family">Pyralidae</tp:taxon-name-part></tp:taxon-name>, <tp:taxon-name><tp:taxon-name-part taxon-name-part-type="order">Lepidoptera</tp:taxon-name-part></tp:taxon-name>)</article-title><source>Zookeys</source><day>20</day><month>8</month><year>2020</year><volume>962</volume><fpage>139</fpage><lpage>163</lpage><pub-id pub-id-type="doi">10.3897/zookeys.962.51194</pub-id></mixed-citation></tp:treatment-meta><tp:nomenclature><tp:taxon-name><object-id xmlns:xlink="http://www.w3.org/1999/xlink" content-type="arpha" xlink:type="simple">B02A278C-DC0A-53D2-9E31-DA712ABDA793</object-id>
            <tp:taxon-name-part taxon-name-part-type="genus" reg="Sacada">Sacada</tp:taxon-name-part>
            <tp:taxon-name-part taxon-name-part-type="species" reg="pallescens">pallescens</tp:taxon-name-part>
          </tp:taxon-name><tp:taxon-authority>Hampson, 1896</tp:taxon-authority><xref ref-type="fig" rid="F2">Figs 12</xref><xref ref-type="fig" rid="F3">, 13</xref><xref ref-type="fig" rid="F5">, 31</xref><xref ref-type="fig" rid="F5">, 32</xref><tp:nomenclature-citation-list><tp:nomenclature-citation><tp:taxon-name>
                <tp:taxon-name-part taxon-name-part-type="genus" reg="Sacada">Sacada</tp:taxon-name-part> <tp:taxon-name-part taxon-name-part-type="species" reg="pallescens">pallescens</tp:taxon-name-part></tp:taxon-name><comment><xref ref-type="bibr" rid="B6">Hampson 1896</xref>: 171.</comment></tp:nomenclature-citation></tp:nomenclature-citation-list></tp:nomenclature><tp:treatment-sec sec-type="description" id="SECID0EIDAI"><title>Description.</title><p><bold>Male</bold>, wingspan 32 mm (Figs <xref ref-type="fig" rid="F2">12</xref>, <xref ref-type="fig" rid="F3">13</xref>). Pale rufous. Forewing speckled fuscous; a dark brownish basal spot; antemedial line smoothly curved; a speck on discocellular; postmedial line slightly curved below costa, then oblique to inner margin, some fuscous suffusion beyond it; cilia dark at tips; underside ochreous with rufous suffusion on basal half of costa, curved postmedial line present. Hindwing pale with indistinct, evenly curved postmedial line, crossed by a rufous streak on vein Cu<sub>2</sub>. Underside with curved postmedial line. <bold><italic>Male genitalia</italic></bold> (Figs <xref ref-type="fig" rid="F5">31</xref>, <xref ref-type="fig" rid="F5">32</xref>). Uncus broad with a fold on lateral side; gnathos well developed, tip hooked; valva simple, without any process; tegumen broad; transtilla broad, forming inverted omega (ω) shape; juxta short and broad, slightly constricted at apex; saccus long; vinculum U-shaped; aedeagus long, vesica membranous with fine scobination, cornuti absent.</p></tp:treatment-sec><tp:treatment-sec sec-type="diagnosis" id="SECID0EFEAI"><title>Diagnosis.</title><p><italic><tp:taxon-name><tp:taxon-name-part taxon-name-part-type="genus" reg="Sacada">Sacada</tp:taxon-name-part> <tp:taxon-name-part taxon-name-part-type="species" reg="pallescens">pallescens</tp:taxon-name-part></tp:taxon-name></italic> is unmistakable among the species studied due to the smoothly curved antemedial line (highly angled in other Indian species, except in <italic><tp:taxon-name><tp:taxon-name-part taxon-name-part-type="genus" reg="Sacada">S.</tp:taxon-name-part> <tp:taxon-name-part taxon-name-part-type="species" reg="unilinealis">unilinealis</tp:taxon-name-part></tp:taxon-name></italic> where it is absent) and hindwing which has a prominent rufous streak on vein Cu<sub>2</sub>.</p></tp:treatment-sec><tp:treatment-sec sec-type="type material" id="SECID0EDFAI"><title>Type material examined.</title><p>Lectotype (Fig. <xref ref-type="fig" rid="F3">13</xref>): <named-content xmlns:xlink="http://www.w3.org/1999/xlink" content-type="dwc:institutional_code" xlink:type="simple">BMNH</named-content> (E) 1626923, male, Bhutan. 95–37.v.96, <italic><tp:taxon-name><tp:taxon-name-part taxon-name-part-type="genus" reg="Sybrida">Sybrida</tp:taxon-name-part> <tp:taxon-name-part taxon-name-part-type="species" reg="pallescens">pallescens</tp:taxon-name-part></tp:taxon-name></italic> Hampson/<italic><tp:taxon-name><tp:taxon-name-part taxon-name-part-type="genus" reg="Sacada">Sacada</tp:taxon-name-part> <tp:taxon-name-part taxon-name-part-type="species" reg="pallescens">pallescens</tp:taxon-name-part></tp:taxon-name></italic> Hampson det. M. Shaffer, 1976.</p></tp:treatment-sec><tp:treatment-sec sec-type="material" id="SECID0EIGAI"><title>Other material examined.</title><p>India, Sikkim: 1 ♂, Dodak, 24.ix.2014, leg. R. Ranjan (Coll. NZC<named-content xmlns:xlink="http://www.w3.org/1999/xlink" content-type="dwc:institutional_code" xlink:type="simple">ZSI</named-content>); India, Arunachal Pradesh: 1 ♂, Dibang valley, Italin, 26.x.2017, leg. N. Singh (Coll. NZC<named-content xmlns:xlink="http://www.w3.org/1999/xlink" content-type="dwc:institutional_code" xlink:type="simple">ZSI</named-content>).</p></tp:treatment-sec><tp:treatment-sec sec-type="remarks" id="SECID0EYGAI"><title>Remark.</title><p>The lectotype is hereby formally designated.</p></tp:treatment-sec><tp:treatment-sec><!--Section generated to contain objects referenced in tp:taxon-treatment.--><fig id="F2" position="float" orientation="portrait"><object-id xmlns:xlink="http://www.w3.org/1999/xlink" content-type="doi" xlink:type="simple">10.3897/zookeys.962.51194.figures7-12</object-id><object-id xmlns:xlink="http://www.w3.org/1999/xlink" content-type="arpha" xlink:type="simple">35A70305-405F-56B3-8006-E1755DEC3F77</object-id><label>Figures 7–12.</label><caption><p>Adults of <italic><tp:taxon-name><tp:taxon-name-part taxon-name-part-type="genus" reg="Sacada">Sacada</tp:taxon-name-part></tp:taxon-name></italic> spp. <bold>7</bold><italic><tp:taxon-name><tp:taxon-name-part taxon-name-part-type="genus" reg="Sacada">S.</tp:taxon-name-part> <tp:taxon-name-part taxon-name-part-type="species" reg="unilinealis">unilinealis</tp:taxon-name-part></tp:taxon-name></italic> Hampson (male), India <bold>8</bold><italic><tp:taxon-name><tp:taxon-name-part taxon-name-part-type="genus" reg="Sacada">S.</tp:taxon-name-part> <tp:taxon-name-part taxon-name-part-type="species" reg="unilinealis">unilinealis</tp:taxon-name-part></tp:taxon-name></italic> Hampson (male), holotype, Sikkim, India <bold>9</bold><italic><tp:taxon-name><tp:taxon-name-part taxon-name-part-type="genus" reg="Sacada">S.</tp:taxon-name-part> <tp:taxon-name-part taxon-name-part-type="species" reg="inordinata">inordinata</tp:taxon-name-part></tp:taxon-name></italic> (Walker) (male), holotype, Darjeeling, India <bold>10</bold><italic><tp:taxon-name><tp:taxon-name-part taxon-name-part-type="genus" reg="Sacada">S.</tp:taxon-name-part> <tp:taxon-name-part taxon-name-part-type="species" reg="dzonguensis">dzonguensis</tp:taxon-name-part></tp:taxon-name></italic>, sp. nov. (male), India. <bold>11</bold><italic><tp:taxon-name><tp:taxon-name-part taxon-name-part-type="genus" reg="Sacada">S.</tp:taxon-name-part> <tp:taxon-name-part taxon-name-part-type="species" reg="umtasorensis">umtasorensis</tp:taxon-name-part></tp:taxon-name></italic>, sp. nov. (male), India <bold>12</bold><italic><tp:taxon-name><tp:taxon-name-part taxon-name-part-type="genus" reg="Sacada">S.</tp:taxon-name-part> <tp:taxon-name-part taxon-name-part-type="species" reg="pallescens">pallescens</tp:taxon-name-part></tp:taxon-name></italic> Hampson (male), India. Scale bars: 5 mm (<bold>7, 10, 11</bold>); 12.7 mm (<bold>12</bold>).</p></caption><graphic xmlns:xlink="http://www.w3.org/1999/xlink" xlink:href="zookeys-962-139-g002.jpg" position="float" orientation="portrait" xlink:type="simple" id="oo_443710.jpg"><uri content-type="original_file" xlink:type="simple">https://binary.pensoft.net/fig/443710</uri></graphic></fig><fig id="F3" position="float" orientation="portrait"><object-id xmlns:xlink="http://www.w3.org/1999/xlink" content-type="doi" xlink:type="simple">10.3897/zookeys.962.51194.figures13-18</object-id><object-id xmlns:xlink="http://www.w3.org/1999/xlink" content-type="arpha" xlink:type="simple">4F391D96-0C26-5A19-B507-BCF009AE8A0E</object-id><label>Figures 13–18.</label><caption><p>Adults of <italic><tp:taxon-name><tp:taxon-name-part taxon-name-part-type="genus" reg="Sacada">Sacada</tp:taxon-name-part></tp:taxon-name></italic> and <italic><tp:taxon-name><tp:taxon-name-part taxon-name-part-type="genus" reg="Pseudosacada">Pseudosacada</tp:taxon-name-part></tp:taxon-name></italic> spp. <bold>13</bold><italic><tp:taxon-name><tp:taxon-name-part taxon-name-part-type="genus" reg="Sacada">S.</tp:taxon-name-part> <tp:taxon-name-part taxon-name-part-type="species" reg="pallescens">pallescens</tp:taxon-name-part></tp:taxon-name></italic> Hampson (male), lectotype, Bhutan <bold>14</bold><italic><tp:taxon-name><tp:taxon-name-part taxon-name-part-type="genus" reg="Sacada">S.</tp:taxon-name-part> <tp:taxon-name-part taxon-name-part-type="species" reg="decora">decora</tp:taxon-name-part></tp:taxon-name></italic> Walker, Singapore <bold>15</bold><italic><tp:taxon-name><tp:taxon-name-part taxon-name-part-type="genus" reg="Pseudosacada">Pseudosacada</tp:taxon-name-part> <tp:taxon-name-part taxon-name-part-type="species" reg="flexuosa">flexuosa</tp:taxon-name-part></tp:taxon-name></italic> (Snellen) (= <italic><tp:taxon-name><tp:taxon-name-part taxon-name-part-type="genus" reg="Sybrida">Sybrida</tp:taxon-name-part> <tp:taxon-name-part taxon-name-part-type="species" reg="inflammealis">inflammealis</tp:taxon-name-part></tp:taxon-name></italic> Ragonot), India <bold>16</bold><italic><tp:taxon-name><tp:taxon-name-part taxon-name-part-type="genus" reg="Paravetta">P.</tp:taxon-name-part> <tp:taxon-name-part taxon-name-part-type="species" reg="flexuosa">flexuosa</tp:taxon-name-part></tp:taxon-name></italic> (Snellen) (male), Kanhmun, Mizoram, India <bold>17</bold><italic><tp:taxon-name><tp:taxon-name-part taxon-name-part-type="genus" reg="Paravetta">P.</tp:taxon-name-part> <tp:taxon-name-part taxon-name-part-type="species" reg="flexuosa">flexuosa</tp:taxon-name-part></tp:taxon-name></italic> (Snellen) (male), Umtasor, Meghalaya, India <bold>18</bold><italic><tp:taxon-name><tp:taxon-name-part taxon-name-part-type="genus" reg="Paravetta">P.</tp:taxon-name-part> <tp:taxon-name-part taxon-name-part-type="species" reg="flexuosa">flexuosa</tp:taxon-name-part></tp:taxon-name></italic> (Snellen) (male), Ganeshgudi, Karnataka, India. Scale bars: 5 mm (<bold>16–18</bold>).</p></caption><graphic xmlns:xlink="http://www.w3.org/1999/xlink" xlink:href="zookeys-962-139-g003.jpg" position="float" orientation="portrait" xlink:type="simple" id="oo_443711.jpg"><uri content-type="original_file" xlink:type="simple">https://binary.pensoft.net/fig/443711</uri></graphic></fig><fig id="F5" position="float" orientation="portrait"><object-id xmlns:xlink="http://www.w3.org/1999/xlink" content-type="doi" xlink:type="simple">10.3897/zookeys.962.51194.figures27-32</object-id><object-id xmlns:xlink="http://www.w3.org/1999/xlink" content-type="arpha" xlink:type="simple">3650562C-CE66-51AA-A9F7-AA5E6BFA0B52</object-id><label>Figures 27–32.</label><caption><p>Male genitalia of <italic><tp:taxon-name><tp:taxon-name-part taxon-name-part-type="genus" reg="Sacada">Sacada</tp:taxon-name-part></tp:taxon-name></italic> spp. <bold>27, 28</bold> Male genitalia of <italic><tp:taxon-name><tp:taxon-name-part taxon-name-part-type="genus" reg="Sacada">S.</tp:taxon-name-part> <tp:taxon-name-part taxon-name-part-type="species" reg="dzonguensis">dzonguensis</tp:taxon-name-part></tp:taxon-name></italic>, sp. nov. <bold>29, 30</bold> male genitalia of <italic><tp:taxon-name><tp:taxon-name-part taxon-name-part-type="genus" reg="Sacada">S.</tp:taxon-name-part> <tp:taxon-name-part taxon-name-part-type="species" reg="umtasorensis">umtasorensis</tp:taxon-name-part></tp:taxon-name></italic>, sp. nov. <bold>31, 32</bold> male genitalia of <italic><tp:taxon-name><tp:taxon-name-part taxon-name-part-type="genus" reg="Sacada">S.</tp:taxon-name-part> <tp:taxon-name-part taxon-name-part-type="species" reg="pallescens">pallescens</tp:taxon-name-part></tp:taxon-name></italic> Hampson.</p></caption><graphic xmlns:xlink="http://www.w3.org/1999/xlink" xlink:href="zookeys-962-139-g005.jpg" position="float" orientation="portrait" xlink:type="simple" id="oo_443713.jpg"><uri content-type="original_file" xlink:type="simple">https://binary.pensoft.net/fig/443713</uri></graphic></fig></tp:treatment-sec><ref-list><ref id="B6"><mixed-citation xmlns:xlink="http://www.w3.org/1999/xlink" xlink:type="simple"><person-group><name name-style="western"><surname>Hampson</surname><given-names>GF</given-names></name></person-group> (<year>1896</year>) The fauna of British India including Ceylon and Burma. Moths (Vol. 1) Taylor and Francis Ltd. London, 594 pp.</mixed-citation></ref></ref-list></tp:taxon-treatment>
