# Supplementary material for: On the taxonomy of the genus Sacada Walker, 1862 from India, with descriptions of a new genus and two new species (Pyralinae, Pyralidae, Lepidoptera)
Source: Zookeys. 2020 Aug 20;962:139–63. doi: 10.3897/zookeys.962.51194 (PMC7452911; doi:10.3897/zookeys.962.51194)
Supplement: XML Treatment for Sacada decora [file zookeys.962.51194-treatment10.xml]

<!DOCTYPE tp:taxon-treatment
  PUBLIC "-//TaxonX//DTD Taxonomic Treatment Publishing DTD v0 20100105//EN" "tax-treatment-NSO.dtd">
<tp:taxon-treatment xmlns:tp="http://www.plazi.org/taxpub"><tp:treatment-meta><kwd-group><label>Taxon classification</label><kwd><named-content xmlns:xlink="http://www.w3.org/1999/xlink" content-type="kingdom">Animalia</named-content></kwd><kwd><named-content xmlns:xlink="http://www.w3.org/1999/xlink" content-type="order">Lepidoptera</named-content></kwd><kwd><named-content xmlns:xlink="http://www.w3.org/1999/xlink" content-type="family">Pyralidae</named-content></kwd></kwd-group><mixed-citation publication-type="journal"><person-group><name><surname>Singh</surname><given-names>Navneet</given-names></name><name><surname>Kirti</surname><given-names>Jagbir Singh</given-names></name><name><surname>Ranjan</surname><given-names>Rahul</given-names></name><name><surname>Chandra</surname><given-names>Kailash</given-names></name><name><surname>Speidel</surname><given-names>Wolfgang</given-names></name></person-group><article-title>On the taxonomy of the genus <italic><tp:taxon-name><tp:taxon-name-part taxon-name-part-type="genus" reg="Sacada">Sacada</tp:taxon-name-part></tp:taxon-name></italic> Walker, 1862 from India, with descriptions of a new genus and two new species (<tp:taxon-name><tp:taxon-name-part taxon-name-part-type="subfamily">Pyralinae</tp:taxon-name-part></tp:taxon-name>, <tp:taxon-name><tp:taxon-name-part taxon-name-part-type="family">Pyralidae</tp:taxon-name-part></tp:taxon-name>, <tp:taxon-name><tp:taxon-name-part taxon-name-part-type="order">Lepidoptera</tp:taxon-name-part></tp:taxon-name>)</article-title><source>Zookeys</source><day>20</day><month>8</month><year>2020</year><volume>962</volume><fpage>139</fpage><lpage>163</lpage><pub-id pub-id-type="doi">10.3897/zookeys.962.51194</pub-id></mixed-citation></tp:treatment-meta><tp:nomenclature><tp:taxon-name><object-id xmlns:xlink="http://www.w3.org/1999/xlink" content-type="arpha" xlink:type="simple">B528CB3F-D5C1-5A6B-8566-E52AC4A26970</object-id>
            <tp:taxon-name-part taxon-name-part-type="genus" reg="Sacada">Sacada</tp:taxon-name-part>
            <tp:taxon-name-part taxon-name-part-type="species" reg="decora">decora</tp:taxon-name-part>
          </tp:taxon-name><tp:taxon-authority>Walker, 1862</tp:taxon-authority><xref ref-type="fig" rid="F3">Fig. 14</xref><tp:nomenclature-citation-list><tp:nomenclature-citation><tp:taxon-name>
                <tp:taxon-name-part taxon-name-part-type="genus" reg="Sacada">Sacada</tp:taxon-name-part> <tp:taxon-name-part taxon-name-part-type="species" reg="decora">decora</tp:taxon-name-part></tp:taxon-name><comment><xref ref-type="bibr" rid="B34">Walker 1862</xref>: 136.</comment></tp:nomenclature-citation></tp:nomenclature-citation-list></tp:nomenclature><tp:treatment-sec sec-type="description" id="SECID0EWIAI"><title>Description.</title><p><bold>Male</bold>, wingspan 25.4 mm (Fig. <xref ref-type="fig" rid="F3">14</xref>). Rosy red; forewing with antemedial line outwardly oblique, broadly and inwardly rounded at vein Cu<sub>2</sub> to meet inner margin, where a black patch is present towards its inner edge; two black discal spots; an inwardly oblique, paler postmedial line followed by a broad band of fuscous scales, which is diffusing towards termen. Hindwing paler, a diffused postmedial line present.</p></tp:treatment-sec><tp:treatment-sec sec-type="diagnosis" id="SECID0EEJAI"><title>Diagnosis.</title><p>Because of the smoothly curved postmedial line (not strongly angled), <italic><tp:taxon-name><tp:taxon-name-part taxon-name-part-type="genus" reg="Sacada">S.</tp:taxon-name-part> <tp:taxon-name-part taxon-name-part-type="species" reg="decora">decora</tp:taxon-name-part></tp:taxon-name></italic> is externally similar to <italic><tp:taxon-name><tp:taxon-name-part taxon-name-part-type="genus" reg="Sacada">S.</tp:taxon-name-part> <tp:taxon-name-part taxon-name-part-type="species" reg="inordinata">inordinata</tp:taxon-name-part></tp:taxon-name></italic>, <italic><tp:taxon-name><tp:taxon-name-part taxon-name-part-type="genus" reg="Sacada">S.</tp:taxon-name-part> <tp:taxon-name-part taxon-name-part-type="species" reg="dzonguensis">dzonguensis</tp:taxon-name-part></tp:taxon-name></italic>, <italic><tp:taxon-name><tp:taxon-name-part taxon-name-part-type="genus" reg="Sacada">S.</tp:taxon-name-part> <tp:taxon-name-part taxon-name-part-type="species" reg="umtasorensis">umtasorensis</tp:taxon-name-part></tp:taxon-name></italic>, and <italic><tp:taxon-name><tp:taxon-name-part taxon-name-part-type="genus" reg="Sacada">S.</tp:taxon-name-part> <tp:taxon-name-part taxon-name-part-type="species" reg="pallescens">pallescens</tp:taxon-name-part></tp:taxon-name></italic>, but it differs from three of these four species having its hindwing paler, and from <italic><tp:taxon-name><tp:taxon-name-part taxon-name-part-type="genus" reg="Sacada">S.</tp:taxon-name-part> <tp:taxon-name-part taxon-name-part-type="species" reg="pallescens">pallescens</tp:taxon-name-part></tp:taxon-name></italic> in having the antemedial line outwardly oblique and broadly and inwardly rounded at vein Cu<sub>2</sub>.</p></tp:treatment-sec><tp:treatment-sec sec-type="material" id="SECID0EOLAI"><title>Material examined.</title><p>Singapore: hand written slip <italic><tp:taxon-name><tp:taxon-name-part taxon-name-part-type="genus" reg="Sacada">Sacada</tp:taxon-name-part> <tp:taxon-name-part taxon-name-part-type="species" reg="decora">decora</tp:taxon-name-part></tp:taxon-name></italic>/<named-content xmlns:xlink="http://www.w3.org/1999/xlink" content-type="dwc:institutional_code" xlink:type="simple">BMNH</named-content> (E) 1626922/1900-276/ H. N. Ridley</p></tp:treatment-sec><tp:treatment-sec><!--Section generated to contain objects referenced in tp:taxon-treatment.--><fig id="F3" position="float" orientation="portrait"><object-id xmlns:xlink="http://www.w3.org/1999/xlink" content-type="doi" xlink:type="simple">10.3897/zookeys.962.51194.figures13-18</object-id><object-id xmlns:xlink="http://www.w3.org/1999/xlink" content-type="arpha" xlink:type="simple">4F391D96-0C26-5A19-B507-BCF009AE8A0E</object-id><label>Figures 13–18.</label><caption><p>Adults of <italic><tp:taxon-name><tp:taxon-name-part taxon-name-part-type="genus" reg="Sacada">Sacada</tp:taxon-name-part></tp:taxon-name></italic> and <italic><tp:taxon-name><tp:taxon-name-part taxon-name-part-type="genus" reg="Pseudosacada">Pseudosacada</tp:taxon-name-part></tp:taxon-name></italic> spp. <bold>13</bold><italic><tp:taxon-name><tp:taxon-name-part taxon-name-part-type="genus" reg="Sacada">S.</tp:taxon-name-part> <tp:taxon-name-part taxon-name-part-type="species" reg="pallescens">pallescens</tp:taxon-name-part></tp:taxon-name></italic> Hampson (male), lectotype, Bhutan <bold>14</bold><italic><tp:taxon-name><tp:taxon-name-part taxon-name-part-type="genus" reg="Sacada">S.</tp:taxon-name-part> <tp:taxon-name-part taxon-name-part-type="species" reg="decora">decora</tp:taxon-name-part></tp:taxon-name></italic> Walker, Singapore <bold>15</bold><italic><tp:taxon-name><tp:taxon-name-part taxon-name-part-type="genus" reg="Pseudosacada">Pseudosacada</tp:taxon-name-part> <tp:taxon-name-part taxon-name-part-type="species" reg="flexuosa">flexuosa</tp:taxon-name-part></tp:taxon-name></italic> (Snellen) (= <italic><tp:taxon-name><tp:taxon-name-part taxon-name-part-type="genus" reg="Sybrida">Sybrida</tp:taxon-name-part> <tp:taxon-name-part taxon-name-part-type="species" reg="inflammealis">inflammealis</tp:taxon-name-part></tp:taxon-name></italic> Ragonot), India <bold>16</bold><italic><tp:taxon-name><tp:taxon-name-part taxon-name-part-type="genus" reg="Paravetta">P.</tp:taxon-name-part> <tp:taxon-name-part taxon-name-part-type="species" reg="flexuosa">flexuosa</tp:taxon-name-part></tp:taxon-name></italic> (Snellen) (male), Kanhmun, Mizoram, India <bold>17</bold><italic><tp:taxon-name><tp:taxon-name-part taxon-name-part-type="genus" reg="Paravetta">P.</tp:taxon-name-part> <tp:taxon-name-part taxon-name-part-type="species" reg="flexuosa">flexuosa</tp:taxon-name-part></tp:taxon-name></italic> (Snellen) (male), Umtasor, Meghalaya, India <bold>18</bold><italic><tp:taxon-name><tp:taxon-name-part taxon-name-part-type="genus" reg="Paravetta">P.</tp:taxon-name-part> <tp:taxon-name-part taxon-name-part-type="species" reg="flexuosa">flexuosa</tp:taxon-name-part></tp:taxon-name></italic> (Snellen) (male), Ganeshgudi, Karnataka, India. Scale bars: 5 mm (<bold>16–18</bold>).</p></caption><graphic xmlns:xlink="http://www.w3.org/1999/xlink" xlink:href="zookeys-962-139-g003.jpg" position="float" orientation="portrait" xlink:type="simple" id="oo_443711.jpg"><uri content-type="original_file" xlink:type="simple">https://binary.pensoft.net/fig/443711</uri></graphic></fig></tp:treatment-sec><ref-list><ref id="B34"><mixed-citation xmlns:xlink="http://www.w3.org/1999/xlink" xlink:type="simple"><person-group><name name-style="western"><surname>Walker</surname><given-names>F</given-names></name></person-group> (<year>1862</year>) Catalogue of the heterocerous lepidopterous insects collected at Sarawak, in Borneo, by Mr. A. R. Wallace, with descriptions of new species. Journal of the Proceedings of the Linnean Society of London 6: 82–145, 171–198. <ext-link xlink:type="simple" ext-link-type="doi" xlink:href="10.1111/j.1096-3642.1862.tb00945.x">https://doi.org/10.1111/j.1096-3642.1862.tb00945.x</ext-link></mixed-citation></ref></ref-list></tp:taxon-treatment>
