# Supplementary material for: On the taxonomy of the genus Sacada Walker, 1862 from India, with descriptions of a new genus and two new species (Pyralinae, Pyralidae, Lepidoptera)
Source: Zookeys. 2020 Aug 20;962:139–63. doi: 10.3897/zookeys.962.51194 (PMC7452911; doi:10.3897/zookeys.962.51194)
Supplement: XML Treatment for Pseudosacada [file zookeys.962.51194-treatment11.xml]

<!DOCTYPE tp:taxon-treatment
  PUBLIC "-//TaxonX//DTD Taxonomic Treatment Publishing DTD v0 20100105//EN" "tax-treatment-NSO.dtd">
<tp:taxon-treatment xmlns:tp="http://www.plazi.org/taxpub"><tp:treatment-meta><kwd-group><label>Taxon classification</label><kwd><named-content xmlns:xlink="http://www.w3.org/1999/xlink" content-type="kingdom">Animalia</named-content></kwd><kwd><named-content xmlns:xlink="http://www.w3.org/1999/xlink" content-type="order">Lepidoptera</named-content></kwd><kwd><named-content xmlns:xlink="http://www.w3.org/1999/xlink" content-type="family">Nymphalidae</named-content></kwd></kwd-group><mixed-citation publication-type="journal"><person-group><name><surname>Singh</surname><given-names>Navneet</given-names></name><name><surname>Kirti</surname><given-names>Jagbir Singh</given-names></name><name><surname>Ranjan</surname><given-names>Rahul</given-names></name><name><surname>Chandra</surname><given-names>Kailash</given-names></name><name><surname>Speidel</surname><given-names>Wolfgang</given-names></name></person-group><article-title>On the taxonomy of the genus <italic><tp:taxon-name><tp:taxon-name-part taxon-name-part-type="genus" reg="Sacada">Sacada</tp:taxon-name-part></tp:taxon-name></italic> Walker, 1862 from India, with descriptions of a new genus and two new species (<tp:taxon-name><tp:taxon-name-part taxon-name-part-type="subfamily">Pyralinae</tp:taxon-name-part></tp:taxon-name>, <tp:taxon-name><tp:taxon-name-part taxon-name-part-type="family">Pyralidae</tp:taxon-name-part></tp:taxon-name>, <tp:taxon-name><tp:taxon-name-part taxon-name-part-type="order">Lepidoptera</tp:taxon-name-part></tp:taxon-name>)</article-title><source>Zookeys</source><day>20</day><month>8</month><year>2020</year><volume>962</volume><fpage>139</fpage><lpage>163</lpage><pub-id pub-id-type="doi">10.3897/zookeys.962.51194</pub-id></mixed-citation></tp:treatment-meta><tp:nomenclature><label>Genus</label><tp:taxon-name><object-id xmlns:xlink="http://www.w3.org/1999/xlink" content-type="arpha" xlink:type="simple">1E6FDE4C-97F2-5CDF-A49F-408446EBD330</object-id>
            <tp:taxon-name-part taxon-name-part-type="genus" reg="Pseudosacada">Pseudosacada</tp:taxon-name-part>
            <object-id xmlns:xlink="http://www.w3.org/1999/xlink" content-type="zoobank" xlink:type="simple">http://zoobank.org/42924214-79C7-4293-8591-1E2781DA1D44</object-id>
          </tp:taxon-name><tp:taxon-authority>N. Singh, Kirti &amp; Ranjan</tp:taxon-authority><tp:taxon-status xmlns:xlink="http://www.w3.org/1999/xlink" xlink:type="simple">gen. nov.</tp:taxon-status></tp:nomenclature><tp:treatment-sec sec-type="type species" id="SECID0EJNAI"><title>Type species.</title><p><italic><tp:taxon-name><tp:taxon-name-part taxon-name-part-type="genus" reg="Paravetta">Paravetta</tp:taxon-name-part> <tp:taxon-name-part taxon-name-part-type="species" reg="flexuosa">flexuosa</tp:taxon-name-part></tp:taxon-name></italic> Snellen, 1890.</p></tp:treatment-sec><tp:treatment-sec sec-type="diagnosis" id="SECID0E1NAI"><title>Diagnosis.</title><p>The new genus is morphologically most similar to the genus <italic><tp:taxon-name><tp:taxon-name-part taxon-name-part-type="genus" reg="Sacada">Sacada</tp:taxon-name-part></tp:taxon-name></italic> and can only be diagnosed on the basis of external male genitalia. In male genitalia, the uncus is broader at base, apically bifid with a shallow constriction. There are two strongly sclerotised processes arising from the latero-medial region of the uncus. The gnathos is long, reaching beyond the uncus, and with its apex having a small hook. The valva is simple and membranous, without any process. The transtilla is broad and with both the edges bearing scorpion’s “pedipalp chela"-like sclerotised process. In <italic><tp:taxon-name><tp:taxon-name-part taxon-name-part-type="genus" reg="Sacada">Sacada</tp:taxon-name-part></tp:taxon-name></italic>, the uncus is hooded, lateral structures are simple, flap-like, and without any horn-like process; the gnathos is short and hardly reaches the hood of the uncus; the valva is thicker; and the transtilla is simple.</p></tp:treatment-sec><tp:treatment-sec sec-type="remarks" id="SECID0EOOAI"><title>Remarks.</title><p>The type species of the new genus was originally placed in <italic><tp:taxon-name><tp:taxon-name-part taxon-name-part-type="genus" reg="Paravetta">Paravetta</tp:taxon-name-part></tp:taxon-name></italic> (type species <italic><tp:taxon-name><tp:taxon-name-part taxon-name-part-type="genus" reg="Paravetta">Paravetta</tp:taxon-name-part> <tp:taxon-name-part taxon-name-part-type="species" reg="discinota">discinota</tp:taxon-name-part></tp:taxon-name></italic> Moore, 1865). <italic><tp:taxon-name><tp:taxon-name-part taxon-name-part-type="genus" reg="Paravetta">Paravetta</tp:taxon-name-part></tp:taxon-name></italic> is now a synonym of <italic><tp:taxon-name><tp:taxon-name-part taxon-name-part-type="genus" reg="Sacada">Sacada</tp:taxon-name-part></tp:taxon-name></italic>. However, <italic><tp:taxon-name><tp:taxon-name-part taxon-name-part-type="genus" reg="Paravetta">P.</tp:taxon-name-part> <tp:taxon-name-part taxon-name-part-type="species" reg="flexuosa">flexuosa</tp:taxon-name-part></tp:taxon-name></italic> is generically distinct from <italic><tp:taxon-name><tp:taxon-name-part taxon-name-part-type="genus" reg="Sacada">Sacada</tp:taxon-name-part> <tp:taxon-name-part taxon-name-part-type="species" reg="decora">decora</tp:taxon-name-part></tp:taxon-name></italic>, the type species of <italic><tp:taxon-name><tp:taxon-name-part taxon-name-part-type="genus" reg="Sacada">Sacada</tp:taxon-name-part></tp:taxon-name></italic>, and therefore a new genus is erected here.</p></tp:treatment-sec><tp:treatment-sec sec-type="etymology" id="SECID0ERQAI"><title>Etymology.</title><p>The genus is named for its morphological resemblance to some species of <italic><tp:taxon-name><tp:taxon-name-part taxon-name-part-type="genus" reg="Sacada">Sacada</tp:taxon-name-part></tp:taxon-name></italic>. The gender is feminine.</p></tp:treatment-sec><tp:treatment-sec sec-type="distribution" id="SECID0E5QAI"><title>Distribution.</title><p>North-eastern India (Meghalaya, Mizoram, Sikkim), southern India (Karnataka); Myanmar; Vietnam; Nepal.</p></tp:treatment-sec></tp:taxon-treatment>
