# Supplementary material for: On the taxonomy of the genus Sacada Walker, 1862 from India, with descriptions of a new genus and two new species (Pyralinae, Pyralidae, Lepidoptera)
Source: Zookeys. 2020 Aug 20;962:139–63. doi: 10.3897/zookeys.962.51194 (PMC7452911; doi:10.3897/zookeys.962.51194)
Supplement: XML Treatment for Pseudosacada flexuosa [file zookeys.962.51194-treatment12.xml]

<!DOCTYPE tp:taxon-treatment
  PUBLIC "-//TaxonX//DTD Taxonomic Treatment Publishing DTD v0 20100105//EN" "tax-treatment-NSO.dtd">
<tp:taxon-treatment xmlns:tp="http://www.plazi.org/taxpub"><tp:treatment-meta><kwd-group><label>Taxon classification</label><kwd><named-content xmlns:xlink="http://www.w3.org/1999/xlink" content-type="kingdom">Animalia</named-content></kwd><kwd><named-content xmlns:xlink="http://www.w3.org/1999/xlink" content-type="order">Lepidoptera</named-content></kwd><kwd><named-content xmlns:xlink="http://www.w3.org/1999/xlink" content-type="family">Nymphalidae</named-content></kwd></kwd-group><mixed-citation publication-type="journal"><person-group><name><surname>Singh</surname><given-names>Navneet</given-names></name><name><surname>Kirti</surname><given-names>Jagbir Singh</given-names></name><name><surname>Ranjan</surname><given-names>Rahul</given-names></name><name><surname>Chandra</surname><given-names>Kailash</given-names></name><name><surname>Speidel</surname><given-names>Wolfgang</given-names></name></person-group><article-title>On the taxonomy of the genus <italic><tp:taxon-name><tp:taxon-name-part taxon-name-part-type="genus" reg="Sacada">Sacada</tp:taxon-name-part></tp:taxon-name></italic> Walker, 1862 from India, with descriptions of a new genus and two new species (<tp:taxon-name><tp:taxon-name-part taxon-name-part-type="subfamily">Pyralinae</tp:taxon-name-part></tp:taxon-name>, <tp:taxon-name><tp:taxon-name-part taxon-name-part-type="family">Pyralidae</tp:taxon-name-part></tp:taxon-name>, <tp:taxon-name><tp:taxon-name-part taxon-name-part-type="order">Lepidoptera</tp:taxon-name-part></tp:taxon-name>)</article-title><source>Zookeys</source><day>20</day><month>8</month><year>2020</year><volume>962</volume><fpage>139</fpage><lpage>163</lpage><pub-id pub-id-type="doi">10.3897/zookeys.962.51194</pub-id></mixed-citation></tp:treatment-meta><tp:nomenclature><tp:taxon-name><object-id xmlns:xlink="http://www.w3.org/1999/xlink" content-type="arpha" xlink:type="simple">5DC03D29-5C51-5E1C-B88F-64ADCBC71AC3</object-id>
            <tp:taxon-name-part taxon-name-part-type="genus" reg="Pseudosacada">Pseudosacada</tp:taxon-name-part>
            <tp:taxon-name-part taxon-name-part-type="species" reg="flexuosa">flexuosa</tp:taxon-name-part>
          </tp:taxon-name><tp:taxon-authority>(Snellen, 1890)</tp:taxon-authority><tp:taxon-status xmlns:xlink="http://www.w3.org/1999/xlink" xlink:type="simple">comb. nov.</tp:taxon-status><xref ref-type="fig" rid="F3">Figs 15–18</xref><xref ref-type="fig" rid="F6">, 33–40</xref><tp:nomenclature-citation-list><tp:nomenclature-citation><tp:taxon-name>
                <tp:taxon-name-part taxon-name-part-type="genus" reg="Paravetta">Paravetta</tp:taxon-name-part> <tp:taxon-name-part taxon-name-part-type="species" reg="flexuosa">flexuosa</tp:taxon-name-part></tp:taxon-name><comment><xref ref-type="bibr" rid="B28">Snellen 1890</xref>: 558.</comment></tp:nomenclature-citation><tp:nomenclature-citation><tp:taxon-name><tp:taxon-name-part taxon-name-part-type="genus" reg="Sybrida"/> <tp:taxon-name-part taxon-name-part-type="species" reg="inflammealis"/></tp:taxon-name><comment>= <tp:taxon-name><tp:taxon-name-part taxon-name-part-type="genus" reg="Sybrida">Sybrida</tp:taxon-name-part> <tp:taxon-name-part taxon-name-part-type="species" reg="inflammealis">inflammealis</tp:taxon-name-part></tp:taxon-name><xref ref-type="bibr" rid="B22">Ragonot 1891</xref>: 75. </comment></tp:nomenclature-citation></tp:nomenclature-citation-list></tp:nomenclature><tp:treatment-sec sec-type="TD" id="SECID0ESTAI"><title><abbrev xmlns:xlink="http://www.w3.org/1999/xlink" xlink:title="Type deposited" id="ABBRID0EXTAI" xlink:type="simple">TD</abbrev>.</title><p>Lectotype in <named-content xmlns:xlink="http://www.w3.org/1999/xlink" content-type="dwc:institutional_code" xlink:type="simple">NHMUK</named-content>.</p></tp:treatment-sec><tp:treatment-sec sec-type="description" id="SECID0ECUAI"><title>Description.</title><p>Male, wingspan 30 mm (Figs <xref ref-type="fig" rid="F3">15–18</xref>). Adult dark chocolate brown with fuscous and purple tinge; antennae bipectinate up to one-third of the length, apically simple; abdomen pale brownish; anal tufts rather strong; forewing with sub-basal, oblique purple patch below cell; antemedial line outwardly oblique from costa to vein Cu<sub>2</sub>, then rounded inward to meet inner margin, a small indention present in cell; postmedial line inwardly oblique, former inwardly and later outwardly bordered with ochreous scales; area between both lines distinctly differently coloured then rest of wing, an elongate spot on discocellular; on outer side of postmedial line, a roughly rectangular ochreous golden patch present from sub-costa to vein R<sub>5</sub>, veins on it dark. Hindwing ochreous brown with a curved postmedial line; outer area darker; underside paler; cilia as ground colour with fuscous basally. Hind tibia with two pairs of unequal tibial spurs covered with dark rufous scales, tip of each spur covered with whitish scales, one separate bunch of long rufous scales present. <italic>Male genitalia</italic> (Figs <xref ref-type="fig" rid="F6">33–40</xref>) discussed under the diagnosis of genus.</p><fig id="F3" position="float" orientation="portrait"><object-id xmlns:xlink="http://www.w3.org/1999/xlink" content-type="doi" xlink:type="simple">10.3897/zookeys.962.51194.figures13-18</object-id><object-id xmlns:xlink="http://www.w3.org/1999/xlink" content-type="arpha" xlink:type="simple">4F391D96-0C26-5A19-B507-BCF009AE8A0E</object-id><label>Figures 13–18.</label><caption><p>Adults of <italic><tp:taxon-name><tp:taxon-name-part taxon-name-part-type="genus" reg="Sacada">Sacada</tp:taxon-name-part></tp:taxon-name></italic> and <italic><tp:taxon-name><tp:taxon-name-part taxon-name-part-type="genus" reg="Pseudosacada">Pseudosacada</tp:taxon-name-part></tp:taxon-name></italic> spp. <bold>13</bold><italic><tp:taxon-name><tp:taxon-name-part taxon-name-part-type="genus" reg="Sacada">S.</tp:taxon-name-part> <tp:taxon-name-part taxon-name-part-type="species" reg="pallescens">pallescens</tp:taxon-name-part></tp:taxon-name></italic> Hampson (male), lectotype, Bhutan <bold>14</bold><italic><tp:taxon-name><tp:taxon-name-part taxon-name-part-type="genus" reg="Sacada">S.</tp:taxon-name-part> <tp:taxon-name-part taxon-name-part-type="species" reg="decora">decora</tp:taxon-name-part></tp:taxon-name></italic> Walker, Singapore <bold>15</bold><italic><tp:taxon-name><tp:taxon-name-part taxon-name-part-type="genus" reg="Pseudosacada">Pseudosacada</tp:taxon-name-part> <tp:taxon-name-part taxon-name-part-type="species" reg="flexuosa">flexuosa</tp:taxon-name-part></tp:taxon-name></italic> (Snellen) (= <italic><tp:taxon-name><tp:taxon-name-part taxon-name-part-type="genus" reg="Sybrida">Sybrida</tp:taxon-name-part> <tp:taxon-name-part taxon-name-part-type="species" reg="inflammealis">inflammealis</tp:taxon-name-part></tp:taxon-name></italic> Ragonot), India <bold>16</bold><italic><tp:taxon-name><tp:taxon-name-part taxon-name-part-type="genus" reg="Paravetta">P.</tp:taxon-name-part> <tp:taxon-name-part taxon-name-part-type="species" reg="flexuosa">flexuosa</tp:taxon-name-part></tp:taxon-name></italic> (Snellen) (male), Kanhmun, Mizoram, India <bold>17</bold><italic><tp:taxon-name><tp:taxon-name-part taxon-name-part-type="genus" reg="Paravetta">P.</tp:taxon-name-part> <tp:taxon-name-part taxon-name-part-type="species" reg="flexuosa">flexuosa</tp:taxon-name-part></tp:taxon-name></italic> (Snellen) (male), Umtasor, Meghalaya, India <bold>18</bold><italic><tp:taxon-name><tp:taxon-name-part taxon-name-part-type="genus" reg="Paravetta">P.</tp:taxon-name-part> <tp:taxon-name-part taxon-name-part-type="species" reg="flexuosa">flexuosa</tp:taxon-name-part></tp:taxon-name></italic> (Snellen) (male), Ganeshgudi, Karnataka, India. Scale bars: 5 mm (<bold>16–18</bold>).</p></caption><graphic xmlns:xlink="http://www.w3.org/1999/xlink" xlink:href="zookeys-962-139-g003.jpg" position="float" orientation="portrait" xlink:type="simple" id="oo_443711.jpg"><uri content-type="original_file" xlink:type="simple">https://binary.pensoft.net/fig/443711</uri></graphic></fig></tp:treatment-sec><tp:treatment-sec sec-type="material" id="SECID0EMYAI"><title>Material examined.</title><p>India, Meghalaya: 6 ♂, Umtasor, 16.ix.2014, leg. Rahul Ranjan (Coll. NZC<named-content xmlns:xlink="http://www.w3.org/1999/xlink" content-type="dwc:institutional_code" xlink:type="simple">ZSI</named-content>); 1 ♂, Umtasor, 15.ix.2014, leg. Rahul Ranjan (Coll. NZC<named-content xmlns:xlink="http://www.w3.org/1999/xlink" content-type="dwc:institutional_code" xlink:type="simple">ZSI</named-content>); 1 ♂, Mawsynram, 28.viii.2014, leg. Rahul Ranjan (Coll. NZC<named-content xmlns:xlink="http://www.w3.org/1999/xlink" content-type="dwc:institutional_code" xlink:type="simple">ZSI</named-content>). India, Mizoram: 2 ♂, Kanhmun, 15.ix.2016, leg. Rahul Ranjan (Coll. NZC<named-content xmlns:xlink="http://www.w3.org/1999/xlink" content-type="dwc:institutional_code" xlink:type="simple">ZSI</named-content>). India, Karnataka: 3 ♂, Ganeshgudi, 28.xi.2013, leg. Rahul Ranjan (Coll. NZC<named-content xmlns:xlink="http://www.w3.org/1999/xlink" content-type="dwc:institutional_code" xlink:type="simple">ZSI</named-content>). Fig. <xref ref-type="fig" rid="F3">15</xref>, <italic><tp:taxon-name><tp:taxon-name-part taxon-name-part-type="genus" reg="Sacada">Sacada</tp:taxon-name-part> <tp:taxon-name-part taxon-name-part-type="species" reg="inflamm">inflamm</tp:taxon-name-part></tp:taxon-name></italic>[<italic>e</italic>]<italic>alis</italic>/ Naga Hills, 3000–8000 ft., July–Aug. 1889, W. Doherty/Rothschild Bequest B.M. 1939-1/ <named-content xmlns:xlink="http://www.w3.org/1999/xlink" content-type="dwc:institutional_code" xlink:type="simple">BMNH</named-content> (E) 1627031/ Collectio[n] H. J. Elwes.</p><fig id="F4" position="float" orientation="portrait"><object-id xmlns:xlink="http://www.w3.org/1999/xlink" content-type="doi" xlink:type="simple">10.3897/zookeys.962.51194.figures19-26</object-id><object-id xmlns:xlink="http://www.w3.org/1999/xlink" content-type="arpha" xlink:type="simple">7E3EAE46-EE87-5513-969F-8549E9D18E24</object-id><label>Figures 19–26.</label><caption><p>Male genitalia of <italic><tp:taxon-name><tp:taxon-name-part taxon-name-part-type="genus" reg="Sacada">Sacada</tp:taxon-name-part></tp:taxon-name></italic> spp. <bold>19, 20</bold> Male genitalia of <italic><tp:taxon-name><tp:taxon-name-part taxon-name-part-type="genus" reg="Sacada">S.</tp:taxon-name-part> <tp:taxon-name-part taxon-name-part-type="species" reg="sikkima">sikkima</tp:taxon-name-part></tp:taxon-name></italic> (Moore) <bold>21, 22</bold> male genitalia of <italic><tp:taxon-name><tp:taxon-name-part taxon-name-part-type="genus" reg="Sacada">S.</tp:taxon-name-part> <tp:taxon-name-part taxon-name-part-type="species" reg="constrictalis">constrictalis</tp:taxon-name-part></tp:taxon-name></italic> (Ragonot) <bold>23, 24</bold> male genitalia of <italic><tp:taxon-name><tp:taxon-name-part taxon-name-part-type="genus" reg="Sacada">S.</tp:taxon-name-part> <tp:taxon-name-part taxon-name-part-type="species" reg="discinota">discinota</tp:taxon-name-part></tp:taxon-name></italic> (Moore) <bold>25, 26</bold> male genitalia of <italic><tp:taxon-name><tp:taxon-name-part taxon-name-part-type="genus" reg="Sacada">S.</tp:taxon-name-part> <tp:taxon-name-part taxon-name-part-type="species" reg="unilinealis">unilinealis</tp:taxon-name-part></tp:taxon-name></italic> Hampson.</p></caption><graphic xmlns:xlink="http://www.w3.org/1999/xlink" xlink:href="zookeys-962-139-g004.jpg" position="float" orientation="portrait" xlink:type="simple" id="oo_443712.jpg"><uri content-type="original_file" xlink:type="simple">https://binary.pensoft.net/fig/443712</uri></graphic></fig></tp:treatment-sec><tp:treatment-sec sec-type="distribution" id="SECID0EL3AI"><title>Distribution.</title><p>North-eastern India (Sikkim, Meghalaya, Mizoram, Nagaland), southern India (Karnataka); Vietnam (Yên Bái); Nepal. Records of Mizoram and southern India are newly reported here.</p><fig id="F5" position="float" orientation="portrait"><object-id xmlns:xlink="http://www.w3.org/1999/xlink" content-type="doi" xlink:type="simple">10.3897/zookeys.962.51194.figures27-32</object-id><object-id xmlns:xlink="http://www.w3.org/1999/xlink" content-type="arpha" xlink:type="simple">3650562C-CE66-51AA-A9F7-AA5E6BFA0B52</object-id><label>Figures 27–32.</label><caption><p>Male genitalia of <italic><tp:taxon-name><tp:taxon-name-part taxon-name-part-type="genus" reg="Sacada">Sacada</tp:taxon-name-part></tp:taxon-name></italic> spp. <bold>27, 28</bold> Male genitalia of <italic><tp:taxon-name><tp:taxon-name-part taxon-name-part-type="genus" reg="Sacada">S.</tp:taxon-name-part> <tp:taxon-name-part taxon-name-part-type="species" reg="dzonguensis">dzonguensis</tp:taxon-name-part></tp:taxon-name></italic>, sp. nov. <bold>29, 30</bold> male genitalia of <italic><tp:taxon-name><tp:taxon-name-part taxon-name-part-type="genus" reg="Sacada">S.</tp:taxon-name-part> <tp:taxon-name-part taxon-name-part-type="species" reg="umtasorensis">umtasorensis</tp:taxon-name-part></tp:taxon-name></italic>, sp. nov. <bold>31, 32</bold> male genitalia of <italic><tp:taxon-name><tp:taxon-name-part taxon-name-part-type="genus" reg="Sacada">S.</tp:taxon-name-part> <tp:taxon-name-part taxon-name-part-type="species" reg="pallescens">pallescens</tp:taxon-name-part></tp:taxon-name></italic> Hampson.</p></caption><graphic xmlns:xlink="http://www.w3.org/1999/xlink" xlink:href="zookeys-962-139-g005.jpg" position="float" orientation="portrait" xlink:type="simple" id="oo_443713.jpg"><uri content-type="original_file" xlink:type="simple">https://binary.pensoft.net/fig/443713</uri></graphic></fig><fig id="F6" position="float" orientation="portrait"><object-id xmlns:xlink="http://www.w3.org/1999/xlink" content-type="doi" xlink:type="simple">10.3897/zookeys.962.51194.figures33-40</object-id><object-id xmlns:xlink="http://www.w3.org/1999/xlink" content-type="arpha" xlink:type="simple">852A1428-EA91-5D07-B80B-AC9579DC76A9</object-id><label>Figures 33–40.</label><caption><p>Male genitalia of <italic><tp:taxon-name><tp:taxon-name-part taxon-name-part-type="genus" reg="Pseudosacada">Pseudosacada</tp:taxon-name-part> <tp:taxon-name-part taxon-name-part-type="species" reg="flexuosa">flexuosa</tp:taxon-name-part></tp:taxon-name></italic> (Snellen). <bold>33</bold> Ventral view <bold>34</bold> dorsal view <bold>35</bold> aedeagus <bold>36</bold> valva <bold>37</bold> uncus <bold>38</bold> gnathos <bold>39</bold> lateral process of uncus <bold>40</bold> enlarged view of transtilla processes.</p></caption><graphic xmlns:xlink="http://www.w3.org/1999/xlink" xlink:href="zookeys-962-139-g006.jpg" position="float" orientation="portrait" xlink:type="simple" id="oo_443714.jpg"><uri content-type="original_file" xlink:type="simple">https://binary.pensoft.net/fig/443714</uri></graphic></fig></tp:treatment-sec><ref-list><ref id="B28"><mixed-citation xmlns:xlink="http://www.w3.org/1999/xlink" xlink:type="simple"><person-group><name name-style="western"><surname>Snellen</surname><given-names>PCT</given-names></name></person-group> (<year>1890</year>) A catalogue of the <tp:taxon-name><tp:taxon-name-part taxon-name-part-type="section">Pyralidina</tp:taxon-name-part></tp:taxon-name> of Sikkim collected by Henry J. Elwes and the late Otto Möller, with notes by H.J. Elwes. Transactions of the Entomological Society of London: 557–647. [pls 19, 20] <ext-link xlink:type="simple" ext-link-type="doi" xlink:href="10.1111/j.1365-2311.1890.tb03031.x">https://doi.org/10.1111/j.1365-2311.1890.tb03031.x</ext-link></mixed-citation></ref><ref id="B22"><mixed-citation xmlns:xlink="http://www.w3.org/1999/xlink" xlink:type="simple"><person-group><name name-style="western"><surname>Ragonot</surname><given-names>EL</given-names></name></person-group> (<year>1891</year>) <article-title>Essai sur la classification des Pyralites (suite).</article-title><source>Annales de la Société Entomologique de France</source><volume>60</volume>(<issue>1</issue>): <fpage>15</fpage>–<lpage>114</lpage>.</mixed-citation></ref></ref-list></tp:taxon-treatment>
